# Supplementary material for: Interactions among Candidate Genes Selected by Meta-Analyses Resulting in Higher Risk of Ischemic Stroke in a Chinese Population
Source: PLoS One. 2015 Dec 28;10(12):e0145399. doi: 10.1371/journal.pone.0145399 (PMC4692506; doi:10.1371/journal.pone.0145399)
Supplement: S3 Table — (XLS) [file pone.0145399.s003.xls]

## Sheet: 罗曼数据TOAST赋值
case=1/control=0	male=1/female=2	age	TOAST	SBP	DBP	Height(cm)	Weight(kg)	BMI	HBP history	DM history	Hyperlipidemia history	IHD history	Cigarette smoker	Family history of IS	CHOL(TC)	TG	Glucose	HBA1C	eNOS	βFG 148	βFG_455	MTHFR	APOEA	APOEB	APOEC	ACE
1	2	84	3	177	115				1	1	0	1	0	0	3.4	0.8	10.9	7.7	G/G	C/C	G/G	C/C	T/T	C/C	E3/E3	I/D
1	1	75	3	152	98				0	0	0	1	0	0	3.4	0.84		6.2	G/G	C/C	G/G	T/T	T/T	C/C	E3/E3	I/D
1	2	63	3	139	66				1	0	0	1	0	0	3.8	0.77	7.4	6.3	G/T	C/T	G/A	C/C	T/T	C/T	E2/E3	I/D
1	1	84	3	136	81	165	65	23.9	0	0	0	1	1	0	4.2	0.63	5.2	5.3	G/G	C/C	G/G	C/T	T/T	C/T	E2/E3	I/I
1	1	68	3	140	86	169	67	23.5	0	1	1	1	0	0	5.7	1.62	10.3	11.8	G/T	C/C	G/G	C/C	T/T	C/C	E3/E3	I/D
1	2	71	3	144	91				1	0	0	1	0	0	5.1	0.68	4.8	6	G/G	C/C	G/G	C/T	T/T	C/C	E3/E3	I/D
1	2	67	3	132	68	155	55	22.9	1	0	0	1	0	0	5.5	2.26	5	6	G/G	C/C	G/G	C/T	T/T	C/C	E3/E3	I/D
1	1	81	3	167	100	162	68	25.9	1	0	1	0	0	0	3.8	0.69	5.5	6.5	G/G	C/T	G/A	C/C	T/T	C/T	E2/E3	I/I
1	2	61	3	138	60	145	62	29.5	0	0	1	0	0	0	6.6	1.14	5.2	6.2	G/T	C/C	G/G	T/T	T/T	C/C	E3/E3	I/I
1	1	63	3	137	98	168	59	20.9	1	1	1	0	1	0	5.4	1.46	8.1	8.1	G/G	C/T	G/A	C/C	T/T	C/C	E3/E3	I/D
1	1	28	3	124	80				0	0	0	0	0	0			6.9	5.8	G/G	C/C	G/G	C/T	T/T	C/C	E3/E3	I/D
1	2	70	3	145	89				1	0	0	0	0	0	4.5	1.52	4.7	6.2	G/T	C/C	G/G	C/T	T/T	C/C	E3/E3	I/D
1	2	78	3	155	100	157	60	24.3	0	0	0	0	2	0	4.9	0.92	4.4	5.2	G/G	C/T	G/A	C/C	T/T	C/C	E3/E3	I/I
1	2	24	3	109	60				0	0	0	0	0	0	6.3	1.33	5.7	5.2	G/G	T/T	A/A	C/C	C/T	C/C	E3/E4	I/D
1	1	37	3	105	65	160	54	21.1	0	0	0	0	0	0	3.7	0.72	4.8	5.4	G/G	C/C	G/G	C/C	T/T	C/C	E3/E3	I/I
1	2	39	3	120	66				0	0	0	0	0	0	6.5	0.88		5.9	G/T	C/C	G/G	C/C	T/T	C/C	E3/E3	I/D
1	1	45	3	87	59	159	52	20.6	0	1	0	0	0	0	3.3	1.65	7.6	5.4	G/G	T/T	A/A	C/C	C/T	C/C	E3/E4	I/I
1	2	52	3	135	91	153	55	23.5	0	0	0	0	0	0	4.8	2.78	8.1	5.4	G/G	T/T	A/A	C/T	C/T	C/C	E3/E4	D/D
1	1	53	3	120	60				0	0	0	0	0	0	5.1	0.79	4.6		G/G	T/T	A/A	C/T	T/T	C/C	E3/E3	I/D
1	2	54	3	159	114	161	72	27.8	1	0	0	0	0	0	4.7	0.53	6.9		G/T	C/T	G/A	C/C	T/T	C/C	E3/E3	I/D
1	2	55	3	110	65				0	0	0	0	0	0	4.5	1.91		6.8	G/G	C/T	G/A	C/T	C/T	C/C	E3/E4	I/D
1	2	63	3	118	77				0	0	0	0	0	0	2.8	0.56		5.4	G/G	C/C	G/G	C/T	T/T	C/C	E3/E3	I/D
1	2	69	3	157	100	154	62	26.1	1	0	0	0	0	0	5.8	1	4.5	5.9	G/T	C/C	G/G	C/T	T/T	C/C	E3/E3	I/I
1	2	72	3	163	84	150	40	17.8	1	1	0	0	0	0	4.8	0.84	9.8	6.7	G/G	C/T	G/A	C/C	T/T	C/C	E3/E3	I/D
1	1	72	3	117	65	170	60	20.8	1	0	0	0	0	0	4.7	0.81	5.2	5.9	G/G	C/C	G/G	C/C	T/T	C/C	E3/E3	I/D
1	1	73	3	121	65	178	65	20.5	0	0	0	0	0	0	0.74	3.6	5.1		G/G	C/T	G/A	C/C	T/T	C/C	E3/E3	I/I
1	1	75	3	147	80				1	0	0	0	0	0	4.1	4.97	3.5	5.6	G/G	C/T	G/A	C/T	T/T	C/C	E3/E3	I/I
1	2	75	3	110	55	160	55	21.5	0	0	0	0	0	0	5.5	0.96	6.8	5.9	G/G	C/C	G/G	C/T	T/T	C/C	E3/E3	I/D
1	1	77	3	150	72				0	0	0	0	0	0					G/G	C/T	G/A	C/T	T/T	C/T	E2/E3	I/D
1	1	77	3	169	105	172	65	22	0	0	0	0	0	0	4.6	0.84	5.8	5.9	G/G	C/T	G/A	T/T	C/T	C/C	E3/E4	I/I
1	2	80	3	171	91				1	0	0	0	0	0	6.1	1.15			G/G	C/C	G/G	C/C	T/T	C/C	E3/E3	I/D
1	2	81	3	148	92	148	44	20.1	1	0	0	0	0	0	5.8	2.33	8.1	6.4	G/G	C/T	G/A	C/C	T/T	C/C	E3/E3	D/D
1	2	81	3	148	92				1	0	0	0	0	0	5.8	2.33	8.19	6.4	G/G	C/T	G/A	C/C	T/T	C/C	E3/E3	D/D
1	1	57	3	142	85	155	53.3	22.2	0	1	0	0	0	0	5	1.26	8.6	7.7	G/G	C/T	G/A	T/T	T/T	C/C	E3/E3	I/D
1	1	85	3	112	71	165	49	18	1	0	0	0	0	0	4	1.59	4.5	6	G/G	C/C	G/G	T/T	C/T	C/C	E3/E4	I/D
1	1	55	3	120	80	167	62.5	22.4	0	0	0	0	1	0	4.9	0.95	5.5		G/G	C/T	G/A	C/C	T/T	C/C	E3/E3	I/I
1	1	67	3	154	87				1	1	0	0	1	0	4.5	1.22		6.6	G/G	C/C	G/G	C/T	T/T	C/C	E3/E3	I/I
1	1	85	3	148	86	175	70	22.9	0	0	0	0	1	0	3.8	0.61	4.7	5.4	G/G	C/T	G/A	C/T	T/T	C/C	E3/E3	I/D
1	1	61	3	130	76	170	69	23.9	0	0	0	0	1	0				9.2	G/G	C/T	G/A	C/T	C/T	C/T	E2/E4	I/I
1	1	74	3	174	95				1	1	0	0	0	1	4.6	1.01	15.8	10.1	G/T	C/T	G/A	C/C	T/T	T/T	E2/E2	I/I
1	2	69	3	157	100	154	62	26.1	1	0	0	0	0	1	5.8	1	4.5	5.9	G/T	C/C	G/G	C/T	T/T	C/C	E3/E3	I/I
1	2	53	3	160	85	155	47	19.6	1	1	0	0	0	1	5.6	0.76	5.3	6.3	G/G	C/C	G/G	C/C	T/T	C/C	E3/E3	I/I
1	2	65	3	115	64	152	44	19	0	0	0	0	0	1	4.9	1.1	5	5.6	G/T	C/C	G/G	C/C	T/T	C/C	E3/E3	I/I
1	2	77	3	123	73	158	65	26	1	0	0	0	0	1	4.8	1.4	4.8	6.1	G/G	C/C	G/G	C/C	C/T	C/C	E3/E4	I/I
1	1	78	3	145	90				0	1	0	0	1	0	4.9	1.06		10	G/G	C/C	G/G	C/C	T/T	C/C	E3/E3	I/D
1	1	70	3	175	126				1	0	0	0	0	0					G/T	C/T	G/A	C/T	T/T	C/C	E3/E3	I/D
1	2	81	3	150	56				1	0	0	1	0	0	4.1	0.86		6.1	G/G	C/T	G/A	C/C	T/T	C/C	E3/E3	I/D
1	2	78	3	136	57	158	44	17.6	1	0	0	1	0	0	2.8	0.62	4.2	5.9	G/T	C/C	G/G	C/T	C/T	C/C	E3/E4	I/I
1	1	78	3	140	90	164	65	24.2	1	0	0	1	0	0	4.8	1.43	4.9	6	G/G	C/T	G/A	C/C	T/T	C/C	E3/E3	I/D
1	2	62	3	145	89				0	0	0	1	0	0					G/T	C/C	G/G	C/C	T/T	C/T	E2/E3	I/I
1	1	74	3	160	90	168	76	26.9	1	0	0	0	0	0	0.83	4	3.8	5.3	G/G	C/T	G/A	C/C	T/T	C/C	E3/E3	I/I
1	2	76	3	145	101				1	0	0	0	0	0	6.4	0.77	7.9	7.3	G/T	C/C	G/G	C/T	T/T	C/C	E3/E3	I/D
1	2	77	3	125	54	150	40	17.8	0	0	0	0	0	0	3.4	1.47	3.5		G/G	C/T	G/A	C/C	T/T	C/C	E3/E3	D/D
1	2	85	1	141	71				1	0	0	1	0	0	3.9	2.04	4.7	5.7	G/G	C/C	G/G	C/C	T/T	C/T	E2/E3	I/D
1	2	83	1	215	95				1	0	0	1	0	0					G/T	C/C	G/G	C/C	T/T	C/C	E3/E3	I/D
1	1	79	1	135	85				1	1	0	1	0	0	5.9	2.16		5.8	G/G	C/C	G/G	C/T	T/T	C/C	E3/E3	I/I
1	1	54	1	173	111				0	0	0	1	1	0					G/G	C/C	G/G	C/C	T/T	C/C	E3/E3	I/I
1	1	77	1	190	105				1	1	0	1	0	0			8.1		G/G	C/T	G/A	C/C	T/T	C/C	E3/E3	I/I
1	1	64	1	131	75				0	1	0	1	1	0	5.7	1.37		6.6	G/G	C/C	G/G	C/C	C/T	C/C	E3/E4	D/D
1	1	79	1	120	80	173	59	19.7	0	0	0	1	0	0	5.1	1.34	6.7	5.5	G/G	C/C	G/G	C/C	T/T	C/C	E3/E3	D/D
1	1	82	1	146	88				1	0	0	1	0	0	3.8	0.62			G/G	C/T	G/A	T/T	T/T	C/C	E3/E3	I/D
1	1	77	1	135	86				1	0	0	1	0	0	4.1	1.89	4.3		G/T	C/C	G/G	C/C	T/T	C/C	E3/E3	I/I
1	2	83	1	128	73				1	1	0	1	0	0			6		G/G	C/T	G/A	C/C	T/T	C/T	E2/E3	I/I
1	2	68	1	154	75	153	52	22.2	1	1	0	1	0	0	8.2	1.81	5.9	7.4	G/T	C/C	G/G	C/C	T/T	C/C	E3/E3	I/D
1	1	52	1	148	89				1	0	0	1	1	0	3.9	1.16		5.8	G/G	T/T	A/A	C/C	T/T	C/T	E2/E3	I/D
1	1	68	1	180	108	162	63.5	24.2	1	1	0	1	1	0	4.2	0.96	10.4	10.2	G/G	C/C	G/G	C/T	T/T	C/C	E3/E3	I/D
1	1	56	1	133	79	168	57.5	20.4	0	1	0	1	1	0	5.8	1.19	13.2	8.9	G/G	C/T	G/A	C/C	T/T	C/C	E3/E3	I/D
1	1	68	1	130	80	170	69	23.9	1	0	0	1	0	0	3.1	0.64		5.7	G/G	T/T	A/A	C/C	T/T	C/C	E3/E3	I/I
1	1	79	1	156	72	155	47	19.6	1	0	0	1	0	0	3.5	1.25	4.9	5.2	G/G	C/C	G/G	C/C	T/T	C/T	E2/E3	I/D
1	1	87	1	140	90	168	75	26.6	1	0	0	1	0	0	3.7	1.51	4.4	5.8	G/G	C/T	G/A	C/T	T/T	C/C	E3/E3	I/D
1	1	71	1	113	69	162	60	22.9	0	1	0	1	0	0	6.3	1.86	11.5	8.4	G/T	C/T	G/A	C/C	T/T	C/C	E3/E3	D/D
1	1	90	1	132	68				0	0	0	1	0	0	3	0.53	5.7		G/G	C/C	G/G	C/C	T/T	C/C	E3/E3	I/D
1	2	75	1	150	85	155	65	27.1	1	0	1	1	0	0					G/T	C/C	G/G	C/T	T/T	C/C	E3/E3	I/D
1	1	68	1	155	99	160	54	21.1	0	1	0	1	0	0	4.4	1.02	6.5	7.1	G/G	C/T	G/A	C/C	T/T	C/C	E3/E3	I/D
1	1	78	1	123	79				1	0	0	1	0	0	4.3	2.06	5.6	6.5	G/G	C/C	G/G	C/C	T/T	C/T	E2/E3	I/D
1	1	82	1	150	103				1	0	0	1	0	0			6.6		G/G	C/T	G/A	T/T	T/T	C/C	E3/E3	I/D
1	2	65	1	158	80	158	69	27.6	1	0	1	0	0	0	4.8	2.1	5.5	6	G/T	T/T	A/A	C/T	T/T	C/T	E2/E3	I/D
1	2	89	1	151	66	150	33	14.7	1	1	1	0	0	1	4.7	0.57	3.5	5.3	G/G	C/C	G/G	C/T	T/T	C/C	E3/E3	I/D
1	1	57	1	150	90	170	71.1	24.6	1	0	1	0	1	0	5.2	1.95	5.5		G/G	T/T	G/G	C/C	T/T	C/T	E2/E3	I/D
1	1	45	1	124	86	170	82	28.4	0	0	1	0	1	0	5.5	1.17	4.5	5.8	G/G	T/T	G/G	C/C	C/T	C/C	E3/E4	I/D
1	1	72	1	169	102	168	75	26.6	1	1	1	0	2	0					G/G	C/C	G/G	C/T	T/T	C/C	E3/E3	I/I
1	1	83	1	152	83	168	65	23	1	0	1	0	0	0	4.4	0.5	4.3	5.9	G/G	C/T	G/A	C/T	T/T	C/C	E3/E3	I/I
1	1	73	1	146	80				1	0	1	0	0	0	5.5	1.4		6	G/G	C/C	G/G	C/C	T/T	C/C	E3/E3	I/I
1	1	74	1	150	86	166	56	20.3	1	0	1	0	0	0	7.5	1.95	4.3	5.8	G/G	C/C	G/G	C/C	T/T	C/C	E3/E3	I/I
1	1	66	1	178	93				1	0	1	0	1	0	4.7	1.12		5.4	G/G	C/C	G/G	C/C	C/T	C/C	E3/E4	D/D
1	1	45	1	126	70				0	0	1	0	0	0	4.6	1.42	5.2		G/G	T/T	A/A	C/T	T/T	C/T	E2/E3	I/I
1	1	57	1	166	94	168	69	24.4	1	0	1	0	1	1	6.5	1.43	5.3	5.8	G/G	C/T	G/A	C/T	T/T	C/C	E3/E3	I/I
1	1	43	1	130	74	174	92	30.4	0	0	1	0	1	1	7.1	2.98	4.8		G/G	T/T	A/A	C/C	T/T	C/C	E3/E3	D/D
1	2	76	1						1	1	1	0	0	0	5.4	3.01	9.2	7.3	G/G	T/T	A/A	C/C	C/T	C/C	E3/E4	I/D
1	2	79	1	139	70	156	48	19.7	0	1	1	0	0	0	8.1	1.15	4.8	6.1	G/G	C/C	G/G	C/T	T/T	C/C	E3/E3	I/D
1	2	55	1	159	104	160	56	21.9	1	0	0	0	0	0	4.8	1.72	5.3	6.1	G/G	C/T	G/A	C/T	T/T	C/C	E3/E3	I/I
1	1	69	1	162	67	168	62	22	1	1	0	0	0	0	3.4	0.78	3.6	7.3	G/G	C/T	G/A	C/C	T/T	C/C	E3/E3	I/I
1	1	48	1	115	80	162	65	24.8	0	0	0	0	1	0	4.1	2.06	4.2	5.9	G/G	C/C	G/G	C/C	T/T	C/T	E2/E3	I/I
1	1	60	1	138	69				0	0	0	0	1	0	5.5	6.15	5.9	6.2	G/G	C/T	G/A	C/T	T/T	C/C	E3/E3	I/I
1	1	54	1	115	56	158	75	30	0	0	0	0	1	0	5.4	1.72	4.5	5.7	G/T	C/C	G/G	C/C	T/T	C/C	E3/E3	I/D
1	1	51	1	160	88				0	1	0	0	0	0	5.8	1.17	7.8		G/G	C/T	G/A	C/C	T/T	C/C	E3/E3	I/D
1	1	64	1	138	90	166	77	27.9	1	0	0	0	0	0	6.2	1.56	4.3		G/G	C/T	G/A	C/T	T/T	C/C	E3/E3	I/I
1	1	88	1	154	83				1	0	0	0	0	0	5.4	0.53	5.2	5.7	G/G	C/C	G/G	C/C	C/T	C/C	E3/E4	I/D
1	1	88	1	110	65	150	47	20.9	0	1	0	0	0	0	6.1	1.58			G/G	C/C	G/G	C/C	C/C	C/C	E4/E4	I/D
1	1	76	1	144	80				1	1	0	0	0	0			6.5		G/G	T/T	A/A	C/C	T/T	C/C	E3/E3	I/I
1	1	77	1	150	78				0	0	0	0	2	0					G/G	C/C	G/G	C/T	T/T	C/C	E3/E3	I/I
1	2	46	1	180	100				1	0	0	0	0	0					G/G	T/T	A/A	C/T	C/T	C/C	E3/E4	I/D
1	1	59	1	128	84	160	53	20.7	1	0	0	0	0	0	4.6	0.97	5.1	5.7	G/G	C/C	G/G	C/T	T/T	C/C	E3/E3	I/I
1	1	67	1	155	95	175	80	26.1	1	0	0	0	1	0	5.4	2.28	5.4	6.1	G/G	C/C	G/G	C/C	T/T	C/C	E3/E3	I/I
1	2	70	1	145	80				1	0	0	0	0	0	3.3	1.01	4.4	4.8	G/G	C/T	G/A	C/T	T/T	C/C	E3/E3	I/D
1	2	64	1	157	89				1	0	0	0	0	0	6.2	0.99	5.9	6.4	G/T	C/T	G/A	C/C	T/T	C/C	E3/E3	I/I
1	1	59	1	130	86	182	80	24.2	1	0	0	0	2	0	5.3	1.17	4.9	6	G/G	C/C	G/G	T/T	T/T	C/C	E3/E3	I/I
1	1	70	1	195	115				1	0	0	0	2	0	6.8	3.36	11.7	10.7	G/G	C/T	G/A	C/C	C/T	C/C	E3/E4	I/I
1	2	71	1	140	70	150	41	18.2	1	1	0	0	2	0	6.4	1.4	10	12.5	G/G	C/C	G/G	C/C	T/T	C/T	E2/E3	D/D
1	1	77	1						1	0	0	0	2	0					G/G	C/C	G/G	C/C	T/T	C/T	E2/E3	I/D
1	1	78	1	135	80	175	45	14.7	1	0	0	0	2	0	3.7	0.95	4.4		G/G	C/T	G/A	C/C	T/T	C/C	E3/E3	I/D
1	1	79	1	125	60				1	0	0	0	2	0	4.5	1.01			T/T	C/C	G/G	C/C	T/T	C/T	E2/E3	D/D
1	1	65	1	160	90				1	0	0	0	2	0	5.9	1.06	5.1		G/G	C/T	G/A	C/C	C/T	C/C	E3/E4	I/D
1	1	66	1	143	75	170	67	23.2	1	0	0	0	2	0	3.9	1.35	4.9	5.5	G/G	C/C	G/G	C/T	T/T	C/C	E3/E3	I/D
1	1	72	1	145	85	176	60	19.4	1	0	0	0	2	0	7.8	1.79	16.7	12.2	G/G	C/T	G/A	C/C	C/T	C/C	E3/E4	I/D
1	2	65	1	136	78				1	0	0	0	0	0	4.1	1.34	17.9	9.4	G/G	C/C	G/G	T/T	C/T	C/C	E3/E4	I/D
1	1	31	1	123	65				0	0	0	0	0	0	4.5	1.45	5		G/G	C/T	G/A	C/C	T/T	C/C	E3/E3	I/D
1	2	32	1	140	82	150	75	33.3	1	0	0	0	0	0	4.6	1.22	5.3	6.4	G/G	C/C	G/G	C/T	T/T	C/T	E2/E3	I/I
1	1	40	1	176	102				1	0	0	0	0	0	6.5	3.3			G/T	C/C	G/G	C/T	C/T	C/C	E3/E4	I/D
1	1	41	1	133	80	173	71	23.7	0	0	0	0	0	0	4.3	1.24	4.4	5.3	G/G	C/T	G/A	T/T	T/T	C/C	E3/E3	I/D
1	1	42	1	127	71				0	0	0	0	0	0	5.6	2.39		5.7	G/G	C/C	G/G	C/C	T/T	C/C	E3/E3	I/D
1	2	43	1	150	80	165	64	23.5	1	1	0	0	0	0	5.9	1.43	18.9	8.7	G/G	C/C	G/G	C/T	T/T	C/C	E3/E3	I/D
1	2	43	1	124	73	155	71	29.6	1	0	0	0	0	0	5.4	2.17	7.7	7	G/G	C/T	G/A	C/T	T/T	C/C	E3/E3	I/I
1	2	43	1	117	71	152	60.5	26.2	0	0	0	0	0	0			4.9		G/T	C/C	G/G	C/C	C/T	C/C	E3/E4	I/I
1	2	44	1	146	91				1	0	0	0	0	0	6.7	1.47		5.2	G/G	C/T	G/A	T/T	T/T	C/C	E3/E3	I/D
1	2	46	1	149	95				0	0	0	0	0	0	4.1	1.76	4.8	5.7	G/G	C/T	G/A	C/C	T/T	C/C	E3/E3	I/I
1	1	47	1	188	117				1	0	0	0	0	0	5.4	1.27	5.6	6.2	G/G	T/T	A/A	C/C	T/T	C/C	E3/E3	I/I
1	1	50	1	82	58				1	0	0	0	0	0	3.9	0.98			G/G	C/T	G/A	C/T	T/T	C/T	E2/E3	D/D
1	2	51	1	145	90	159	59.2	23.4	1	0	0	0	0	0	5.4	1.4	4.7	6.2	G/G	C/T	G/A	C/C	T/T	C/C	E3/E3	D/D
1	1	53	1	117	89		66		1	0	0	0	0	0	5.5	5.25	5.8		G/G	C/T	G/A	C/T	C/T	C/T	E2/E4	I/D
1	2	54	1	120	76				1	0	0	0	0	0					G/G	C/C	G/G	C/T	T/T	C/C	E3/E3	I/D
1	1	54	1	125	86		76		0	0	0	0	0	0	4	1.35	4.8		G/T	C/T	G/A	C/T	T/T	C/C	E3/E3	I/D
1	2	54	1	154	94				0	0	0	0	0	0	4.9	1.31	12	11	G/G	C/C	G/G	C/C	C/T	C/T	E2/E4	I/I
1	1	55	1	141	101				1	0	0	0	0	0	5.4	2.34	7.5	10	G/G	C/C	G/G	T/T	T/T	C/C	E3/E3	D/D
1	2	55	1	180	100	160	62	24.2	1	0	0	0	0	0	7.5	3.58	6.9	6.8	G/G	C/T	G/A	C/T	T/T	C/C	E3/E3	I/D
1	2	55	1	129	85	160	51	19.9	1	0	0	0	0	0	5.5	2.32	4.6	5.8	G/G	C/C	G/G	C/T	C/T	C/C	E3/E4	D/D
1	1	57	1	151	92				1	0	0	0	0	0	4.2	1.34			G/G	C/T	G/A	T/T	T/T	C/C	E3/E3	I/D
1	2	57	1	178	82	158	67	26.8	0	0	0	0	0	0	4.9	0.76	5	6.3	G/G	C/T	G/A	T/T	C/T	C/C	E3/E4	I/I
1	1	58	1	164	100				1	1	0	0	0	0	5	2.6	5	5.6	G/G	C/C	G/G	C/C	T/T	C/C	E3/E3	I/I
1	1	59	1	140	91				1	0	0	0	0	0	2.6	1		9	G/G	C/C	G/G	C/C	T/T	C/C	E3/E3	I/D
1	2	59	1	165	110				1	0	0	0	0	0	4.3	2.01		8.6	T/T	C/C	G/G	C/C	T/T	C/C	E3/E3	I/I
1	2	59	1	130	80	155	65	27.1	0	0	0	0	0	0	1.01	5.8	6.4	6.6	G/G	C/C	G/G	C/T	T/T	C/C	E3/E3	I/I
1	1	61	1	161	104				1	0	0	0	0	0	3.9	2.42	5.7		G/G	C/C	G/G	C/C	T/T	C/C	E3/E3	I/D
1	2	61	1	142	82				1	0	0	0	0	0	3.8	1.07		6.3	G/G	T/T	A/A	C/T	T/T	C/C	E3/E3	I/I
1	1	61	1	126	75				0	0	0	0	0	0	3.5	1.1		6.2	G/G	C/T	G/A	T/T	T/T	C/C	E3/E3	I/D
1	2	62	1	138	79				1	1	0	0	0	0	4.2	1.28		6.6	G/G	C/T	G/A	C/C	T/T	C/T	E2/E3	I/I
1	2	62	1	150	90	155	60	25	1	0	0	0	0	0	3.8	3.03	4.2	5.8	G/G	C/C	G/G	C/T	T/T	T/T	E2/E2	I/D
1	1	62	1	110	70				1	0	0	0	0	0	2.7	0.9	4.9		G/G	C/C	G/G	C/C	T/T	C/C	E3/E3	I/D
1	1	62	1	116	82	162	60	22.9	0	0	0	0	0	0	4.7	2.35	5.9	7.4	G/G	C/C	G/G	C/T	T/T	C/C	E3/E3	I/D
1	2	62	1	143	86		54		0	0	0	0	0	0	6.4	2.18	4.9		G/G	C/T	G/A	C/T	T/T	C/C	E3/E3	D/D
1	2	63	1	140	70				1	1	0	0	0	0	3.1	1.18	6.6	7.8	G/T	C/C	G/G	C/T	T/T	C/C	E3/E3	D/D
1	2	63	1	155	94				1	1	0	0	0	0				8.1	G/G	C/C	G/G	C/T	C/T	C/C	E3/E4	I/D
1	1	63	1	129	93				0	0	0	0	0	0	5	2.19	4.3	6	G/G	C/T	G/A	C/C	T/T	C/C	E3/E3	I/D
1	2	63	1	133	74				0	0	0	0	0	0	6.7	1.34			G/G	C/T	G/A	C/T	T/T	C/C	E3/E3	I/D
1	2	63	1	160	83				1	0	0	0	0	0	5.4	1.49	9.3	10.5	G/G	C/C	G/G	C/T	T/T	C/C	E3/E3	I/D
1	1	64	1	160	90				0	0	0	0	0	0	5	1.61	4.6	6	G/G	T/T	A/A	T/T	C/C	C/C	E4/E4	I/I
1	2	64	1	160	109				0	0	0	0	0	0	6.4	1.16	5.2	6.3	G/G	C/C	G/G	T/T	T/T	C/C	E3/E3	I/D
1	1	65	1	118	62	156	49	20.1	0	1	0	0	0	0	4.8	1.14	3.2	11	G/G	C/C	G/G	C/C	T/T	C/C	E3/E3	I/I
1	2	65	1	157	89				1	0	0	0	0	0	6.2	0.99		6.4	G/T	C/T	G/A	C/C	T/T	C/C	E3/E3	I/I
1	1	65	1	170	90	170	63	21.8	1	0	0	0	0	0	4.7	1.23	4.5	5.2	G/T	T/T	A/A	C/T	T/T	C/C	E3/E3	I/I
1	1	65	1	112	84	170	80	27.7	1	0	0	0	0	0	4.7	1.72	6.7	7.4	G/G	C/C	G/G	C/T	C/C	C/C	E4/E4	I/I
1	1	65	1	182	65				0	0	0	0	0	0	5	1.37	4.7	8.1	G/G	C/C	G/G	C/C	T/T	C/C	E3/E3	D/D
1	2	65	1	156	110				0	0	0	0	0	0	5.4	0.96			G/T	C/C	G/G	C/C	T/T	C/C	E3/E3	I/D
1	2	66	1	180	100	156	55	22.6	1	0	0	0	0	0	7.1	1.08	4.2	6	G/G	C/C	G/G	C/C	C/T	C/C	E3/E4	D/D
1	1	66	1	165	110				1	0	0	0	0	0	3.5	0.71	4.7		G/G	C/T	G/A	C/T	T/T	C/C	E3/E3	I/D
1	2	66	1	162	93				0	0	0	0	0	0			6.1	6.6	G/T	C/T	G/A	C/C	T/T	C/C	E3/E3	I/I
1	2	67	1	144	79	158	67	26.8	0	1	0	0	0	0	3.3	2.44	8.6	6.1	G/G	C/T	G/A	C/C	C/T	C/C	E3/E4	I/I
1	2	67	1	150	102	156	70	28.8	1	0	0	0	0	0	7	1.89		6.1	G/T	C/T	G/A	C/C	T/T	C/C	E3/E3	I/I
1	1	67	1	120	84				1	0	0	0	0	0	5	0.98		6.3	G/G	C/C	G/G	C/C	T/T	C/C	E3/E3	I/D
1	2	67	1	165	97	153	54	23.1	1	0	0	0	0	0	5.5	1.21	5.6	5.8	G/T	C/T	G/A	C/C	T/T	C/C	E3/E3	I/D
1	2	67	1	112	75	160	66	25.8	0	0	0	0	0	0	5.2	1.58	6.2	5.8	G/G	C/C	G/G	C/C	T/T	C/C	E3/E3	I/D
1	1	68	1	151	83	172	75	25.4	1	1	0	0	0	0					G/G	C/T	G/A	C/C	T/T	C/C	E3/E3	I/D
1	2	68	1	130	67	157	70	28.4	0	1	0	0	0	0	3.8	1.6	5.7	6.4	G/G	C/C	G/G	C/T	T/T	C/C	E3/E3	I/D
1	1	68	1	128	84				1	0	0	0	0	0	6.6	2.3	5.7		G/G	C/C	G/G	C/C	T/T	C/C	E3/E3	I/I
1	2	68	1	136	80	155	44	18.3	0	0	0	0	0	0	6.8	0.82	5.7	4.9	G/G	C/C	G/G	C/T	T/T	C/C	E3/E3	I/D
1	1	69	1	150	90	175	72	23.5	1	1	0	0	0	0	2.2	0.92	8.7	5.4	G/G	C/C	G/G	C/C	T/T	C/C	E3/E3	I/D
1	1	69	1	140	80	168	68	24.1	0	1	0	0	0	0	6.4	1.55	6.1	6.3	G/T	C/C	G/G	C/T	T/T	C/C	E3/E3	I/D
1	2	69	1	144	89				0	0	0	0	0	0	5.3	0.61		6.4	G/T	C/T	G/A	C/C	T/T	C/C	E3/E3	I/I
1	2	70	1	130	178	150	60	26.7	1	1	0	0	0	0	5.3	2.07	7.9	8.6	G/G	C/C	G/G	C/C	T/T	C/C	E3/E3	I/I
1	1	70	1	174	106	168	72	25.5	1	0	0	0	0	0	5.5	1.12	6.6	6.2	G/T	C/C	G/G	C/T	T/T	C/T	E2/E3	I/I
1	2	70	1	131	72	160	55	21.5	1	0	0	0	0	0	2.2	0.65			G/G	C/T	G/A	C/T	T/T	C/C	E3/E3	I/I
1	1	71	1	125	75				0	1	0	0	0	0	4.6	1.17		6.9	G/G	C/C	G/G	C/C	T/T	C/C	E3/E3	I/D
1	1	71	1	164	103	164	70	26	1	1	0	0	0	0	7	1.53	6.6	6.5	G/G	C/T	G/A	C/T	T/T	C/C	E3/E3	I/D
1	2	71	1	114	70	145	52	24.7	1	0	0	0	0	0	5.1	1	6.7	5.5	G/G	C/C	G/G	C/C	T/T	C/T	E2/E3	I/I
1	1	71	1	169	92				1	0	0	0	0	0	3.1	1.23	4.2	5.6	G/G	C/T	G/A	C/T	T/T	C/C	E3/E3	I/D
1	1	71	1	135	85				0	0	0	0	0	0	3.6	1.13	5	5.7	G/T	C/C	G/G	C/C	T/T	C/T	E2/E3	I/I
1	1	71	1	130	70				0	0	0	0	0	0	3.8	0.99	4.4	6.3	G/T	C/C	G/G	C/C	T/T	C/C	E3/E3	I/D
1	2	72	1	144	69				1	1	0	0	0	0	3.4	0.9	7.2	5.8	G/G	C/T	G/A	C/C	T/T	C/C	E3/E3	I/I
1	1	72	1	132	77	170	75	26	1	0	0	0	0	0	5.6	1.39	4.2	6	G/G	C/C	G/G	C/T	C/T	C/C	E3/E4	I/D
1	2	72	1	154	83				1	0	0	0	0	0	3.8	1.37		9.4	G/G	C/C	G/G	C/C	T/T	C/C	E3/E3	I/I
1	1	72	1	170	120	170	60	20.8	1	0	0	0	0	0	6.2	1.67	6.5	7.2	G/G	C/C	G/G	C/C	T/T	C/C	E3/E3	I/I
1	1	72	1	138	76				0	0	0	0	0	0					G/G	C/C	G/G	C/C	T/T	C/C	E3/E3	I/D
1	1	73	1	130	75				1	0	0	0	0	0	3.4	2.77		6.1	G/G	C/C	G/G	C/T	T/T	C/C	E3/E3	I/I
1	2	73	1	154	70	152	60	26	0	0	0	0	0	0	3.4	0.96	4.8	5.7	G/G	C/C	G/G	C/T	T/T	C/C	E3/E3	I/I
1	2	73	1	162	90	155	65	27.1	0	0	0	0	0	0	7	1.28	4.9	5.7	G/G	T/T	A/A	C/C	C/T	C/C	E3/E4	I/I
1	1	73	1	150	100				0	0	0	0	0	0					G/G	C/T	G/A	C/T	T/T	C/C	E3/E3	I/I
1	2	74	1	160	90	150	56	24.9	1	0	0	0	0	0	5.3	1.98	4.6		T/T	C/T	G/A	C/T	C/T	C/C	E3/E4	I/I
1	1	74	1	151	80	165	62	22.8	1	0	0	0	0	0	4.9	1.34	5.5	7.5	G/G	C/C	G/G	C/T	T/T	C/C	E3/E3	I/D
1	2	74	1	165	95	152	56	24.2	1	0	0	0	0	0	8.2	1.64	7.8	7.8	G/G	C/C	G/G	C/T	T/T	C/C	E3/E3	I/D
1	1	74	1	142	80	170	70	24.2	1	0	0	0	0	0		3.51			G/G	C/T	G/A	C/T	T/T	C/C	E3/E3	I/I
1	1	75	1	177	105				0	1	0	0	0	0	5.1	1.69	7.5	6.4	G/G	C/C	G/G	C/T	T/T	C/C	E3/E3	I/I
1	1	75	1	155	92	172	73	24.7	1	0	0	0	0	0	4.3	1.36	4.8	5.8	G/T	C/C	G/G	C/T	T/T	C/C	E3/E3	D/D
1	1	75	1	117	75	160	55	21.5	1	0	0	0	0	0	6.6	2.63	11	11.6	G/G	T/T	A/A	C/C	T/T	C/C	E3/E3	I/I
1	2	75	1	188	118				1	0	0	0	0	0	5.1	1.26		11.1	G/G	C/C	G/G	C/C	T/T	C/T	E2/E3	I/D
1	1	75	1	132	85	171	80	27.4	1	0	0	0	0	0	3.6	0.73	4.8	5.1	G/G	C/T	G/A	C/T	T/T	C/C	E3/E3	I/D
1	1	75	1	140	90				0	0	0	0	0	0	5	1.72	5.2	6.7	G/G	T/T	A/A	C/C	T/T	C/C	E3/E3	I/I
1	1	75	1	130	68				0	0	0	0	0	0	6	3.51	6.4	7.4	G/G	C/C	G/G	C/C	T/T	C/C	E3/E3	I/I
1	1	76	1	119	68				1	1	0	0	0	0	4.7	1.3	10	10	G/G	C/T	G/A	C/C	T/T	C/C	E3/E3	I/I
1	1	76	1	167	107	168	70.5	25	1	0	0	0	0	0		2.64			G/G	C/T	G/A	C/C	C/T	C/C	E3/E4	I/D
1	1	76	1	151	99	170	67.5	23.4	1	0	0	0	0	0			4.6	5.6	G/G	C/C	G/G	C/C	T/T	C/C	E3/E3	I/I
1	2	76	1	170	99		56		1	0	0	0	0	0	3.8	1.28	9.3	7	G/G	C/T	G/A	C/T	T/T	C/C	E3/E3	I/D
1	2	76	1	135	70				1	0	0	0	0	0	5.6	1.23			G/T	C/C	G/G	T/T	T/T	C/T	E2/E3	I/D
1	1	76	1	130	80				1	0	0	0	0	0	5.1	0.88	4.9	6.8	T/T	C/C	G/G	T/T	T/T	C/C	E3/E3	I/D
1	2	76	1	156	85				0	0	0	0	0	0	5	1.42	6.2	6.5	T/T	C/C	G/G	C/C	T/T	C/C	E3/E3	I/D
1	1	77	1	155	90				1	1	0	0	0	0	6.3	1.23			G/G	T/T	A/A	C/C	T/T	C/C	E3/E3	I/D
1	1	77	1	170	100	175	71	23.2	1	1	0	0	0	0	4.9	0.75	19.8	10.1	G/G	C/C	G/G	C/T	C/T	C/C	E3/E4	I/D
1	1	77	1	137	94	153	60	25.6	1	1	0	0	0	0	7.3	0.89	5.6	6.1	G/G	C/T	G/A	C/C	T/T	C/C	E3/E3	D/D
1	2	77	1	193	73	146	57.9	27.2	1	0	0	0	0	0	8	1.44	8.8	6.3	G/T	C/C	G/G	C/T	T/T	C/C	E3/E3	I/I
1	1	77	1	140	70	173	56	18.7	0	0	0	0	0	0	4.1	1.04			G/G	C/T	G/A	C/T	C/T	C/T	E2/E4	I/D
1	2	77	1	136	84				0	0	0	0	0	0	3.4	1.9			G/G	C/C	G/G	C/T	T/T	C/C	E3/E3	I/I
1	2	78	1	116	56				1	1	0	0	0	0	3	0.88	6.7	6.8	G/G	T/T	G/G	C/T	T/T	C/C	E3/E3	I/D
1	1	78	1	140	80				1	0	0	0	0	0	5.2	1.2	4.9		G/T	C/C	G/G	C/C	T/T	C/C	E3/E3	I/D
1	2	79	1	124	80				1	0	0	0	0	0	5.5	2.3		5.5	G/G	T/T	G/G	C/C	T/T	C/C	E3/E3	I/I
1	1	80	1	180	90				1	1	0	0	0	0	5.4	1.15			G/T	C/C	G/G	C/T	C/T	C/C	E3/E4	I/I
1	2	80	1	150	65	160	77	30.1	1	1	0	0	0	0	4.2	1.21	6.5	7.8	G/G	C/C	G/G	C/C	T/T	C/C	E3/E3	I/D
1	1	80	1	150	85				1	0	0	0	0	0	5	1.7	4.6	6.2	G/T	C/T	G/A	C/C	T/T	C/C	E3/E3	I/I
1	2	80	1	96	64				0	0	0	0	0	0					G/G	C/C	G/G	C/T	T/T	C/C	E3/E3	I/I
1	1	81	1	150	65	166	62	22.5	1	1	0	0	0	0	2.8	1.6	4.6	8	G/T	C/C	G/G	T/T	T/T	C/C	E3/E3	I/I
1	1	81	1	157	65				1	0	0	0	0	0	6.2	2.18		5.2	G/T	C/T	G/A	C/C	T/T	C/C	E3/E3	I/I
1	2	81	1	123	66				1	0	0	0	0	0	5.6	0.91	7.3	6.1	G/G	C/C	G/G	C/T	C/T	C/C	E3/E4	I/D
1	1	81	1	170	100				1	0	0	0	0	0	5.3	1.23		9	G/G	C/T	G/A	T/T	T/T	C/C	E3/E3	I/I
1	2	82	1	172	81	153	73	31.2	0	1	0	0	0	0					G/G	C/C	G/G	C/T	T/T	C/C	E3/E3	I/I
1	2	82	1	138	70	156	40	16.4	1	1	0	0	0	0	3.9	1.3	7.3		G/G	C/C	G/G	C/C	T/T	C/C	E3/E3	I/D
1	2	82	1	154	80				1	0	0	0	0	0					G/G	C/C	G/G	C/C	C/T	C/C	E3/E4	I/D
1	1	82	1	159	83	155	43	17.9	0	0	0	0	0	0	4.9	1.38	5.5	6	G/T	T/T	A/A	C/C	T/T	C/C	E3/E3	I/D
1	1	83	1	180	102				1	0	0	0	0	0	5.1	1.73	5.9	6.5	G/T	C/T	G/A	C/C	T/T	C/C	E3/E3	I/D
1	2	83	1	120	60				1	0	0	0	0	0				4.9	G/T	C/C	G/G	C/C	C/T	C/T	E2/E4	D/D
1	2	83	1	134	72	143	54	26.4	0	0	0	0	0	0	6.8	1.06	5.2	6.2	G/G	C/C	G/G	C/C	T/T	C/C	E3/E3	I/D
1	2	84	1	219	112	150	61.4	27.3	1	0	0	0	0	0	7.4	1.12	5.5	6.3	G/G	C/C	G/G	C/T	C/C	C/C	E4/E4	I/D
1	2	86	1	170	90	155	37.7	15.7	1	0	0	0	0	0	4.3	0.67	4.9	5.5	G/G	C/C	G/G	C/C	T/T	C/C	E3/E3	I/I
1	2	88	1	170	90				1	1	0	0	0	0	4.9	0.76	4.9	11.5	G/G	C/T	G/A	C/C	T/T	C/C	E3/E3	I/I
1	1	88	1	176	74				1	0	0	0	0	0	4.6	0.9		6	G/G	C/T	G/A	C/C	T/T	C/C	E3/E3	I/D
1	1	88	1	125	65	165	45	16.5	0	0	0	0	0	0	4.2	0.51	4.1	5.4	G/G	C/T	G/A	C/C	C/T	C/C	E3/E4	I/I
1	2	88	1	167	105	154	57	24	0	0	0	0	0	0	3.7	1.02	5.6	6.1	G/G	T/T	A/A	C/T	T/T	C/C	E3/E3	I/D
1	1	89	1	139	68				0	0	0	0	0	0	4.7	0.59		6.2	G/G	C/C	G/G	C/C	T/T	C/C	E3/E3	I/D
1	2	91	1	167	107	168	70.5	25	1	0	0	0	0	0	5.2	2.64	4.5	5.9	G/T	C/C	G/G	C/C	C/T	C/C	E3/E4	I/I
1	2	94	1	140	75				1	0	0	0	0	0	5.9	1.4	4.8	5.9	G/T	C/C	G/G	T/T	T/T	C/C	E3/E3	I/I
1	2	61	1	151	93	153	70	29.9	1	0	0	0	0	0	5.9	0.94	9.9	9.3	G/G	C/C	G/G	C/T	T/T	C/C	E3/E3	I/D
1	2	70	1	131	72	160	55	21.5	1	0	0	0	0	0	2.2	0.65	3.2	4.6	G/G	C/T	G/A	C/T	T/T	C/C	E3/E3	I/I
1	1	72	1	147	82				1	1	0	0	0	0	5.4	1.53	4.6	6.3	G/T	C/C	G/G	C/T	C/T	C/C	E3/E4	I/I
1	1	72	1	153	80				1	0	0	0	0	0	3.2	0.53	5.1	5.8	G/G	C/C	G/G	C/T	T/T	C/C	E3/E3	I/I
1	2	78	1	152	84	155	54	22.5	1	1	0	0	0	0	6.1	2.54	7.1	8.7	G/G	C/C	G/G	C/C	T/T	C/C	E3/E3	I/I
1	2	80	1	190	100	155	78	32.5	1	0	0	0	0	0	5.3	0.91	5.3	6.7	G/G	C/T	G/A	C/C	T/T	C/C	E3/E3	I/D
1	1	43	1	130	80		70		0	0	0	0	0	0	5.3	2.38		5.9	G/G	C/T	G/A	C/T	T/T	C/C	E3/E3	I/I
1	1	36	1	113	73	168	72.5	25.7	0	0	0	0	1	0	4.2	2.58	3.8	6.1	G/T	C/T	G/A	C/C	T/T	C/C	E3/E3	I/I
1	1	40	1	158	80				1	0	0	0	1	0	5.1	2.46		6.4	G/G	C/C	G/G	C/C	C/T	C/C	E3/E4	I/I
1	1	41	1	110	65	172	62	21	0	0	0	0	1	0	4.1	1.46	6.1	5.6	G/G	C/C	G/G	C/T	C/T	C/T	E2/E4	I/D
1	1	42	1	132	62	172	76.9	26	0	0	0	0	1	0	4.4	1.34	5.1	5.9	G/T	C/C	G/G	C/C	C/T	C/T	E2/E4	I/D
1	1	43	1	180	110	160	62	24.2	0	0	0	0	1	0	4.5	0.96	3.9		G/G	C/C	G/G	C/C	T/T	C/C	E3/E3	I/I
1	1	44	1	186	100	163	63.6	23.9	0	0	0	0	1	0	7.6	1.65	4.8	5.6	G/G	C/T	G/A	C/T	T/T	C/C	E3/E3	I/I
1	1	44	1	129	87	170	82	28.4	0	0	0	0	1	0	2.9	2.52	4.4	5.2	G/G	C/T	G/A	C/C	C/T	C/C	E3/E4	I/D
1	1	45	1	181	124	165	72.5	26.6	1	0	0	0	1	0	6	1.76	5	5	G/G	C/T	G/A	C/T	T/T	C/C	E3/E3	D/D
1	1	45	1	126	83				0	0	0	0	1	0			4		G/G	C/T	G/A	C/C	T/T	C/T	E2/E3	D/D
1	1	48	1	128	80		66		1	1	0	0	1	0	3.9	1.41	4.6		G/G	C/C	G/G	C/T	C/T	C/T	E2/E4	I/I
1	1	49	1	129	81	165	65	23.9	1	0	0	0	1	0	4.4	1.45	4.8	6	G/T	C/C	G/G	C/T	T/T	C/C	E3/E3	I/D
1	1	51	1	128	78				1	0	0	0	1	0	3.3	1.5		6	G/G	C/C	G/G	C/T	T/T	C/T	E2/E3	D/D
1	1	51	1	135	86				0	0	0	0	1	0	6.5		6.1	8	G/G	C/C	G/G	C/C	T/T	C/C	E3/E3	I/I
1	1	53	1	155	100				0	0	0	0	1	0	4.7	1.48	7	5.6	G/G	C/C	G/G	T/T	T/T	C/C	E3/E3	I/I
1	1	53	1	144	85	165	未测		0	0	0	0	1	0	6.5	6.19	6	7.1	T/T	C/T	G/A	C/T	C/T	C/C	E3/E4	I/I
1	1	53	1	127	80				0	0	0	0	1	0	6.5	1.43	5		G/T	C/C	G/G	C/C	T/T	C/C	E3/E3	D/D
1	1	54	1	185	114				1	0	0	0	1	0	7	4.6	4.5	6.4	G/T	C/C	G/G	C/T	C/T	C/C	E3/E4	I/D
1	1	54	1	169	84				1	0	0	0	1	0	2.9	0.75		6.2	G/G	C/C	G/G	C/T	C/T	C/C	E3/E4	I/D
1	1	55	1	164	94				1	0	0	0	1	0	5.2	5.15		6.1	G/G	C/C	G/G	C/T	T/T	C/C	E3/E3	I/D
1	1	57	1	169	91				1	0	0	0	1	0	6.3	6.84	6.3	6.5	G/G	C/C	G/G	C/T	C/T	C/C	E3/E4	I/I
1	1	57	1	134	85	165	62	22.8	1	0	0	0	1	0	5.4	1.42	4.5	5.4	G/G	C/T	G/A	C/C	T/T	C/C	E3/E3	I/D
1	1	57	1	167	110				1	0	0	0	1	0	6.9	2.1	5.4	6.4	G/G	C/T	G/A	C/T	T/T	C/T	E2/E3	I/D
1	1	57	1	167	98	170	67.5	23.4	0	0	0	0	1	0	4.2	0.89	4.9	5.8	G/G	C/T	G/A	C/T	T/T	C/C	E3/E3	I/I
1	1	58	1	138	74	175	70.5	23	1	0	0	0	1	0	5.9	1.85	4.8	5.6	G/T	C/C	G/G	C/T	T/T	C/C	E3/E3	D/D
1	1	58	1	166	98				1	0	0	0	1	0	5	1.07			G/T	C/C	G/G	T/T	T/T	C/C	E3/E3	I/D
1	1	58	1	160	98				1	0	0	0	1	0	1.15	0.84			G/G	C/C	G/G	C/C	C/T	C/C	E3/E4	D/D
1	1	58	1	157	100	175	60	19.6	1	0	0	0	1	0	3.8	1.02	4.8	6.4	G/G	C/C	G/G	C/T	T/T	C/C	E3/E3	I/I
1	1	59	1	160	84				0	1	0	0	1	0	5.4	0.98		10.5	G/G	C/C	G/G	C/T	C/T	C/C	E3/E4	I/D
1	1	60	1	170	101				1	0	0	0	1	0	3.5	0.69			G/G	C/C	G/G	C/T	T/T	C/T	E2/E3	I/D
1	1	61	1	205	106				1	0	0	0	1	0	4.3	1.62			G/G	C/C	G/G	C/C	T/T	C/T	E2/E3	I/D
1	1	63	1	135	80	160	64	25	1	0	0	0	1	0	3	0.72	5.6		G/G	C/T	G/A	C/T	C/T	C/C	E3/E4	I/I
1	1	63	1	147	88				0	0	0	0	1	0					G/G	C/T	G/A	C/C	T/T	C/C	E3/E3	I/D
1	1	65	1	156	89				1	1	0	0	1	0	4.7	1.36		6.9	G/G	T/T	G/G	C/C	T/T	C/C	E3/E3	I/I
1	1	65	1	173	69	170	93.4	32.3	1	1	0	0	1	0	5.1	1.03	7.4	7.3	G/G	C/T	G/A	C/T	T/T	C/C	E3/E3	I/I
1	1	65	1	180	104	170	68	23.5	1	0	0	0	1	0	5.4	2.07	7.7	6.4	G/T	C/T	G/A	C/T	C/T	C/C	E3/E4	I/I
1	1	65	1	132	86	172	73	24.7	1	0	0	0	1	0	7.41	1.88			G/G	C/C	G/G	C/T	T/T	C/C	E3/E3	I/D
1	1	66	1	130	80				1	0	0	0	1	0	3.5	1.76	4.7		G/G	C/C	G/G	C/T	C/T	C/C	E3/E4	I/D
1	2	68	1	169	105				1	0	0	0	1	0	5.6	2.47		7.1	G/G	C/C	G/G	C/C	T/T	C/T	E2/E3	I/I
1	1	69	1	145	95		71.5		1	1	0	0	1	0	4.9	1.69	7.7		G/T	C/C	G/G	C/C	T/T	C/C	E3/E3	D/D
1	1	70	1	155	75				1	1	0	0	1	0	3.6	1.08	5.1	9.3	G/G	C/C	G/G	C/C	T/T	C/C	E3/E3	I/I
1	1	71	1	160	85				1	0	0	0	1	0	5.7	1.16	6.2	6.4	G/G	C/T	G/A	C/T	T/T	C/C	E3/E3	I/I
1	1	71	1	125	80	157	56.2	22.8	1	0	0	0	1	0	4.5	0.7	5	6.1	G/G	C/T	G/A	C/C	T/T	C/C	E3/E3	I/I
1	1	71	1	210	90	168	80	28.3	1	0	0	0	1	0	3.7	0.6	5	6	G/G	C/C	G/G	C/C	T/T	C/C	E3/E3	I/D
1	1	72	1	150	90	172	70	23.7	1	1	0	0	1	0	4.1	1.69	6.3	6.7	G/T	C/C	G/G	T/T	T/T	C/T	E2/E3	I/I
1	2	72	1	230	100	150	41	18.2	1	1	0	0	1	0	6.7	1.76	3.5	10.9	G/G	C/C	G/G	C/C	T/T	C/T	E2/E3	D/D
1	1	72	1	150	60	162	45	17.1	1	1	0	0	1	0					G/G	C/T	G/A	C/T	T/T	C/C	E3/E3	I/I
1	1	72	1	156	65	172	50	16.9	1	0	0	0	1	0	5.1	0.72	4.4		G/G	C/C	G/G	C/C	T/T	C/C	E3/E3	I/D
1	1	72	1	140	105	170	71	24.6	1	0	0	0	1	0	4.1	1.55	5.1	6.1	G/T	C/C	G/G	C/C	C/T	C/C	E3/E4	I/D
1	1	73	1	199	87				1	1	0	0	1	0	6.9	1.43	9.7		G/G	C/C	G/G	C/C	T/T	C/C	E3/E3	I/D
1	1	73	1	185	110	165	54	19.8	1	1	0	0	1	0	4.2	1.18	5.2	5.9	G/G	C/T	G/A	C/C	T/T	C/C	E3/E3	I/I
1	1	73	1	126	81	170	65	22.5	0	0	0	0	1	0	3.2	0.64	5.6	5.9	G/G	C/C	G/G	C/C	T/T	C/C	E3/E3	D/D
1	1	73	1	115	80				0	0	0	0	1	0	4.5	0.81	3.8	6.8	G/G	C/C	G/G	C/C	T/T	C/C	E3/E3	I/I
1	1	73	1	143	74	178	65	20.5	0	0	0	0	1	0	3	0.94	5.1	6.3	G/G	C/T	G/A	C/C	T/T	C/C	E3/E3	I/D
1	1	73	1	100	69				0	0	0	0	1	0	3.1	0.64			G/T	C/C	G/G	C/C	C/T	C/C	E3/E4	I/D
1	1	74	1	135	90				0	0	0	0	1	0	4.2	1.18		5.7	G/G	C/C	G/G	C/C	T/T	C/C	E3/E3	I/D
1	1	75	1	140	80				1	0	0	0	1	0	3.5	0.55	5.4	5.7	G/G	C/C	G/G	C/T	T/T	C/C	E3/E3	I/I
1	1	75	1	155	90	166	54	19.6	1	0	0	0	1	0	3.8	1	4.7	5.7	G/G	C/C	G/G	T/T	T/T	C/T	E2/E3	I/D
1	1	76	1	132	68	168	58	20.5	0	0	0	0	1	0	3.6	1.05	4.8		G/G	C/C	G/G	C/C	T/T	C/T	E2/E3	I/I
1	1	76	1	134	74	170	53.5	18.5	0	0	0	0	1	0	6.7	1.79	5.3		G/G	T/T	G/A	C/C	T/T	C/C	E3/E3	I/D
1	1	78	1	148	101				1	0	0	0	1	0	4.7	1.38	4.4	5.7	G/G	C/C	G/G	C/C	T/T	C/C	E3/E3	I/D
1	1	78	1	189	101		49		1	0	0	0	1	0	3.2	0.39	4.2		G/G	T/T	A/A	C/T	T/T	C/C	E3/E3	D/D
1	1	79	1	138	72	168	60	21.3	0	0	0	0	1	0	4.6	0.92	4.3	5.8	G/G	C/T	G/A	C/T	T/T	C/C	E3/E3	I/D
1	1	80	1	160	76	161	55	21.2	0	1	0	0	1	0	3.9	1.42	10.6	9.6	G/G	C/T	G/A	C/T	T/T	C/C	E3/E3	I/I
1	1	81	1	178	93	175	64.5	21.1	0	0	0	0	1	0	5.6	0.72	5.3	6.1	G/G	C/C	G/G	C/T	T/T	C/C	E3/E3	D/D
1	1	82	1	155	75	168	63	22.3	1	0	0	0	1	0	5.4	0.66	5	6.6	G/G	C/C	G/G	C/C	T/T	C/C	E3/E3	I/I
1	1	83	1						0	0	0	0	1	0	3.1	0.87	4.7	5.9	G/G	C/T	G/A	C/C	T/T	C/C	E3/E3	I/I
1	2	85	1	156	84	150	49	21.8	1	0	0	0	1	0	5.6	0.59	5		G/G	C/C	G/G	C/C	T/T	C/T	E2/E3	I/I
1	2	89	1	144	85	158	60	24	1	0	0	0	1	0	5.6	1.75	7	6.9	G/G	C/C	G/G	C/T	T/T	C/C	E3/E3	I/D
1	1	58	1	130	80	160	61	23.8	1	0	0	0	1	0	4.6	1.7	4.7	5.9	G/G	C/C	G/G	C/C	T/T	C/C	E3/E3	I/I
1	1	58	1	176	112				0	0	0	0	1	0	5.2	1.46	5	6	G/G	C/T	G/A	C/C	T/T	C/C	E3/E3	I/I
1	1	66	1	133	90	166	66	24	1	0	0	0	1	0	4.5	1.3	5.1	5.6	G/G	C/C	G/G	C/C	T/T	C/C	E3/E3	D/D
1	1	71	1	165	95				0	0	0	0	1	0	4.3	1.9	5.1	6.1	G/G	C/C	G/G	C/T	T/T	C/T	E2/E3	I/D
1	1	81	1	129	77				0	0	0	0	1	0	3.9	1.47	7.1	5.8	G/G	C/C	G/G	C/T	T/T	C/C	E3/E3	I/D
1	1	54	1	170	100	168	67	23.7	0	1	0	0	1	0	8.2	2.05	13.9	12	G/G	C/C	G/G	C/C	C/T	C/C	E3/E4	I/I
1	2	61	1	148	72				1	1	0	0	1	0	4.9	2.06	7.9	7.3	G/G	C/C	G/G	C/C	T/T	C/C	E3/E3	I/I
1	1	59	1	155	89	158	59	23.6	0	0	0	0	1	0	4.5	1.01	6.1	6.3	G/G	C/C	G/G	C/C	T/T	C/C	E3/E3	I/I
1	1	67	1	155	95	175	80	26.1	0	0	0	0	1	0	5.4	2.28	5.4	6.1	G/G	C/C	G/G	C/C	T/T	C/C	E3/E3	I/I
1	2	81	1	160	80	148	55	25.1	1	0	0	0	0	0	5.8	0.71	6.2	6.7	G/T	C/C	G/G	T/T	C/T	C/C	E3/E4	I/D
1	1	68	1	124	69				1	1	0	0	0	0	4.2	1.31	6.6	6.4	G/G	C/C	G/G	C/T	T/T	C/C	E3/E3	I/D
1	1	56	1	150	80	163	45	16.9	0	0	0	0	1	0	4.5	1.01	5.4	5.6	G/G	C/T	G/A	C/T	T/T	C/C	E3/E3	I/I
1	1	73	1	123	78	170	68	23.5	1	1	0	0	2	0					G/G	C/C	G/G	C/T	T/T	C/C	E3/E3	D/D
1	1	85	1	130	68	170	68	23.5	1	0	0	0	0	0	3.9	1.07	4.5	5.7	G/G	C/C	G/G	C/C	T/T	C/C	E3/E3	I/D
1	1	71	1	173	88	165	65	23.9	1	0	0	0	0	0	4.2	2.8	4.6	6	G/G	C/T	G/A	C/T	C/T	C/C	E3/E4	I/D
1	1	36	1	168	102				1	0	0	0	1	0	5.1	1.1		5.9	G/T	C/C	G/G	T/T	T/T	C/C	E3/E3	I/D
1	1	61	1	155	84	160	58	22.7	1	1	0	0	0	0	8.8	1.96	8.7	8.2	G/T	C/C	G/G	C/T	T/T	C/C	E3/E3	I/I
1	1	52	1	160	100				0	0	0	0	1	1	4.3	0.97		5.8	G/G	C/C	G/G	C/C	T/T	C/C	E3/E3	I/D
1	1	52	1	171	126				1	0	0	0	0	1	4.6	1.21		5.5	T/T	C/C	G/G	C/C	T/T	C/T	E2/E3	I/I
1	1	46	1	133	84				0	0	0	0	1	1	3.8	0.68	5.4	6.9	G/G	C/T	G/A	C/C	T/T	C/C	E3/E3	I/I
1	1	46	1	140	90		61		0	0	0	0	1	1	7	1.99	4.7		G/G	C/T	G/A	C/C	C/T	C/C	E3/E4	I/D
1	1	57	1	138	81		76		1	1	0	0	2	1	6.3	0.71	12.9	9.3	T/T	C/C	G/G	C/C	T/T	C/C	E3/E3	I/D
1	1	60	1	136	67				0	1	0	0	2	1	5.2	2.01	13.3		G/G	C/C	G/G	C/C	T/T	C/C	E3/E3	I/D
1	2	59	1	141	73				1	1	1	0	0	0	4.7	1.26	5.5		G/T	C/C	G/G	C/T	C/T	C/C	E3/E4	I/D
1	1	77	1	130	80				1	0	0	0	0	0	4.5	0.77	4.8		G/G	C/T	G/A	C/C	T/T	C/C	E3/E3	I/I
1	1	80	1						1	0	0	0	1	0	3.9	1.33	4.9		G/G	C/C	G/G	C/C	C/T	C/C	E3/E4	I/D
1	2	79	1	140	74				1	0	0	0	0	0	4.8	1.67	11.2	8.7	G/G	C/C	G/G	C/T	T/T	C/C	E3/E3	I/D
1	2	80	1						0	0	0	0	0	0	2.9	0.97	9.5	7.6	G/T	C/C	G/G	C/T	T/T	C/T	E2/E3	I/D
1	2	80	1						0	0	0	0	0	0	6.8	1.25	5.9	6.5	G/G	C/T	G/A	C/C	T/T	C/C	E3/E3	I/D
1	2	69	1	162	90	154	60	25.3	0	0	0	1	0	0	4.9	1.37	6.1	6.2	G/G	C/T	G/A	C/C	T/T	C/C	E3/E3	I/I
1	1	61	1	170	110				0	0	0	1	0	1	7.4	1.54		6.3	G/G	C/C	G/G	T/T	C/T	C/C	E3/E4	I/D
1	1	59	1						1	1	1	1	2	0	6.1	0.95	6.4	6.6	G/T	C/C	G/G	T/T	T/T	C/C	E3/E3	I/D
1	2	80	1	177	70				1	0	0	1	0	0					G/G	C/C	G/G	C/C	T/T	C/C	E3/E3	I/D
1	1	86	1	154	65				1	0	0	1	0	0	4.2	1.45	6.5	6.9	G/G	T/T	A/A	C/C	C/T	C/C	E3/E4	I/D
1	2	68	1	130	85	152	56	24.2	1	0	0	0	0	0	4.7	1.53	5.3	5.6	G/G	T/T	A/A	C/C	T/T	C/C	E3/E3	I/I
1	2	67	1	146	88	156	65	26.7	1	0	0	0	0	0	4.2	1.99	4.1		G/G	C/C	G/G	C/C	T/T	C/C	E3/E3	I/I
1	1	67	1						0	0	0	0	0	0	3.2	0.7	6.5	5.3	G/G	T/T	A/A	C/C	T/T	C/C	E3/E3	I/D
1	1	72	1	180	108	165	70	25.7	1	0	0	0	0	0					G/G	C/C	G/G	C/C	T/T	C/C	E3/E3	I/D
1	2	73	1	184	98	157	70	28.4	1	0	0	0	0	0	6.1	1.16	4.9	6.7	G/T	C/C	G/G	C/C	T/T	C/C	E3/E3	I/I
1	1	74	1	188	120				1	0	0	0	0	0	4.6	0.79	4	5.5	G/G	C/C	G/G	C/C	C/T	C/C	E3/E4	D/D
1	2	77	1	160	88	155	52	21.6	1	0	0	0	0	0	4	1.18	6.9	8.5	G/T	C/C	G/G	C/C	T/T	C/C	E3/E3	I/I
1	2	85	1	150	76	165	54	19.8	1	0	0	0	0	0	6.3	1.44	5	6.4	G/T	C/C	G/G	C/T	C/T	C/C	E3/E4	I/D
1	1	41	1	184	95				1	0	0	0	1	0	3.5	1.55	14.6	7.9	G/G	C/C	G/G	C/T	T/T	C/C	E3/E3	I/D
1	1	43	1	110	68				0	0	0	0	1	0	5.4	1.56	4.1	7.9	G/G	C/T	G/A	C/C	T/T	C/C	E3/E3	I/D
1	1	54	1	170	100		66		1	0	0	0	1	0	2.71	6	4		G/T	C/T	G/A	C/C	T/T	C/C	E3/E3	I/I
1	1	59	1	140	100				1	0	0	0	1	0				7.9	G/T	C/T	G/A	C/T	T/T	C/C	E3/E3	I/I
1	1	62	1	111	82	168	75	26.6	0	0	0	0	1	0	3.5	1.09	4.7	5.9	G/G	C/C	G/G	C/T	T/T	T/T	E2/E2	I/D
1	1	67	1	180	108	160	60	23.4	1	0	0	0	1	0	1.16	6.6	11.6	5.8	G/T	C/C	G/G	C/C	T/T	C/C	E3/E3	I/I
1	1	75	1	142	65				1	0	0	0	1	0	4.2	0.85		7.9	G/G	C/C	G/G	C/T	T/T	C/C	E3/E3	I/I
1	1	57	1	146	84				1	0	0	0	1	0	3.5	2.08	8	7.9	G/G	C/T	G/A	C/T	C/T	C/C	E3/E4	I/D
1	2	78	2	115	72	163	40	15.1	0	0	0	0	0	0	5.6	1.06	5	5.6	G/G	C/C	G/G	C/C	T/T	C/T	E2/E3	I/I
1	2	75	2	144	66	155	50.5	21	0	0	1	1	0	0	5.5	0.99	5.2	6.5	G/G	T/T	A/A	C/T	T/T	C/T	E2/E3	I/I
1	1	84	2	117	63	169	78	27.3	0	0	0	1	0	0	3.9	0.64	4.6	5.4	G/T	C/C	G/G	T/T	T/T	C/C	E3/E3	I/I
1	1	80	2	142	78				1	0	0	1	1	0	3.1	0.69	4.1	5.5	G/G	C/C	G/G	C/T	T/T	C/T	E2/E3	D/D
1	1	59	2	208	102				1	0	0	1	0	0	2.5	1.77	4.4		G/G	C/T	G/A	C/C	T/T	C/C	E3/E3	I/I
1	2	71	2	139	74	150	53	23.6	0	1	1	0	0	0	4.7	2.27	7.1	7.3	G/G	C/C	G/G	C/T	T/T	C/T	E2/E3	I/D
1	1	70	2	170	73	164	64	23.8	1	1	1	0	0	1	6.8				G/G	C/T	G/A	C/T	T/T	C/C	E3/E3	I/I
1	1	40	2	240	120	170	107.5	37.2	1	0	1	0	0	0	7.4	1.14	8	7.8	G/T	C/C	G/G	C/T	T/T	C/C	E3/E3	I/D
1	2	75	2	152	91	158	64	25.6	1	0	1	0	0	0	5.4	1.31	4.9	6.2	G/G	C/C	G/G	C/T	C/T	C/C	E3/E4	I/I
1	1	57	2	162	90	173	82	27.4	1	1	1	0	0	0	7.4	4.93	3.1		G/G	C/C	G/G	C/C	T/T	C/C	E3/E3	D/D
1	1	45	2	146	96	170	90	31.1	1	0	1	0	1	0	4.3	3.75	5.2	5.8	G/G	T/T	A/A	C/T	C/T	C/C	E3/E4	D/D
1	1	55	2	150	88	170	63	21.8	0	0	1	0	0	0	2.9	1.69	12.8	9	G/G	C/C	G/G	C/T	T/T	C/T	E2/E3	D/D
1	2	72	2	130	70	160	54	21.1	1	1	1	0	0	1					G/T	T/T	A/A	C/C	C/T	C/C	E3/E4	I/D
1	1	70	2	126	86	165	58	21.3	1	0	1	0	2	1	5.1	0.92	4.4	5.9	G/T	C/C	G/G	C/T	T/T	C/C	E3/E3	I/D
1	1	80	2	145	81	162	70	26.7	1	0	1	0	0	0	3.9	1.73	5.4	7.1	G/T	C/C	G/G	C/C	T/T	C/C	E3/E3	I/D
1	1	52	2	130	85				0	0	1	0	1	1		2.59			G/G	C/T	G/A	C/T	T/T	C/C	E3/E3	I/I
1	1	83	2	130	80	168	64	22.7	0	1	1	0	0	0	4.2	1.78	5.8	6.4	G/G	C/C	G/G	C/T	T/T	C/T	E2/E3	I/I
1	1	66	2	106	62	164	57.2	21.3	0	0	0	0	0	0	5.7	1.18	4.4	5.8	G/T	C/T	G/A	C/C	T/T	C/C	E3/E3	I/I
1	2	73	2	139	69	158	70	28	0	1	0	0	0	0	6.4	1.82	9.5		G/T	C/C	G/G	C/C	T/T	C/C	E3/E3	I/I
1	1	44	2	184	150	170	76	26.3	1	0	0	0	0	0	5.1	1.59	4.6	5.3	G/G	C/C	G/G	C/T	T/T	C/C	E3/E3	I/I
1	2	58	2	146	90				1	0	0	0	0	0	5.4	1.46	5.5	6.1	G/G	C/C	G/G	C/C	T/T	C/C	E3/E3	I/I
1	1	54	2	135	80				1	0	0	0	0	0	4.9	0.76	4.9	5.9	G/G	C/C	G/G	C/C	T/T	C/C	E3/E3	I/D
1	2	62	2	151	90				1	1	0	0	0	0					T/T	C/C	G/G	C/C	T/T	C/C	E3/E3	I/D
1	1	48	2	186	116	160	54	21.1	1	0	0	0	0	0			5		G/G	C/T	G/A	C/C	T/T	C/C	E3/E3	I/I
1	2	60	2	178	114				1	0	0	0	0	0	4.1	1.37	5	6	G/G	C/C	G/G	C/T	T/T	C/T	E2/E3	I/I
1	1	45	2	135	102				0	0	0	0	2	0	3.4	1.59	4.8	5.6	G/G	C/C	G/G	C/T	T/T	C/C	E3/E3	I/D
1	2	62	2	100	80				0	0	0	0	0	0	4.8	2.3	5.5	6.8	G/G	C/T	G/A	C/C	T/T	C/C	E3/E3	I/D
1	2	57	2	155	85				1	0	0	0	0	0					G/G	C/T	G/A	T/T	T/T	C/C	E3/E3	I/I
1	1	40	2	160	97				1	1	0	0	0	0	3.9	1.79	6.3	6	G/T	C/C	G/G	T/T	T/T	C/C	E3/E3	I/D
1	1	55	2	139	88				1	0	0	0	1	0	4.7	1.03	5.1	6.6	G/G	C/C	G/G	C/C	T/T	C/T	E2/E3	I/D
1	1	66	2	104	60		60		0	1	0	0	1	0	6.1	0.87	6.5	9.3	G/G	C/C	G/G	C/T	C/T	C/C	E3/E4	I/D
1	1	56	2	135	88	165	66	24.2	1	0	0	0	2	0	4.7	1.94	4.7	4.2	G/G	C/C	G/G	C/T	T/T	C/T	E2/E3	I/I
1	1	75	2	169	105				1	0	0	0	2	0	5.6	2.47	6.2	7.1	G/G	C/T	G/A	C/T	T/T	C/C	E3/E3	I/D
1	1	80	2	173	93				1	1	0	0	2	0	3.8	1.65	5.4		G/G	C/T	G/A	C/C	T/T	C/C	E3/E3	I/D
1	1	66	2	145	96	167	47	16.9	0	0	0	0	2	0	5	1.42	3.9	6.2	G/G	C/C	G/G	C/T	C/T	C/C	E3/E4	I/D
1	2	70	2	171	73		51		1	1	0	0	0	0	3.7	0.9		6.6	G/G	C/T	G/A	C/T	C/T	C/C	E3/E4	I/D
1	1	70	2	144	85	162	55	21	0	0	0	0	0	0			5		G/T	C/C	G/G	C/C	T/T	C/C	E3/E3	I/D
1	1	73	2	150	85				0	0	0	0	0	0	4.3	0.87	4.7		G/T	C/T	G/A	C/C	T/T	C/C	E3/E3	I/I
1	2	76	2	165	83				1	1	0	0	0	0	3.8	1.28	9.3	7	G/G	C/T	G/A	C/T	T/T	C/C	E3/E3	I/D
1	1	33	2	158	101	168	55.7	19.7	0	0	0	0	0	0	5.3	1.5	4.3	4.7	G/G	C/C	G/G	C/T	T/T	C/C	E3/E3	I/I
1	1	36	2	173	103				0	0	0	0	0	0	4.2	1.13	6.3	5.8	G/G	C/C	G/G	C/T	T/T	C/C	E3/E3	I/I
1	1	47	2	157	88				1	1	0	0	0	0	5.5	2.87		9.5	G/G	C/C	G/G	C/C	T/T	C/C	E3/E3	I/D
1	1	47	2	148	102	173	81.5	27.2	1	0	0	0	0	0	5.6	1.38	6	6.1	G/T	C/C	G/G	C/T	C/T	C/C	E3/E4	I/I
1	1	50	2	131	85				1	0	0	0	0	0	6.3	7.24		5.3	G/G	C/C	G/G	C/T	T/T	C/C	E3/E3	I/I
1	2	53	2	105	70				0	0	0	0	0	0	3.2	0.5		6.1	G/G	C/T	G/A	T/T	T/T	C/C	E3/E3	I/I
1	2	53	2	146	83		45.5		0	0	0	0	0	0	4.9	2.98	5.2		G/G	C/T	G/A	C/C	C/T	C/C	E3/E4	I/D
1	1	54	2	128	80				0	1	0	0	0	0	3	1.31		5.8	G/G	C/T	G/A	C/T	T/T	C/C	E3/E3	D/D
1	2	54	2	134	79				1	0	0	0	0	0	4.9	1.59		6	G/G	C/C	G/G	C/T	T/T	C/C	E3/E3	I/I
1	1	54	2	125	86	160	76	29.7	0	0	0	0	0	0	4	1.35	4.8	5.3	G/T	C/T	G/A	C/T	T/T	C/C	E3/E3	I/D
1	2	54	2	130	71	160	72	28.1	0	0	0	0	0	0	4.2		6		G/G	C/C	G/G	C/T	T/T	C/C	E3/E3	D/D
1	1	55	2	142	84				1	0	0	0	0	0	2.5	1.1	6.5	7.2	G/G	C/C	G/G	C/C	T/T	C/C	E3/E3	I/I
1	2	56	2	145	104	160	65	25.4	1	0	0	0	0	0	7.8	1.41	4.7	5.3	G/G	C/C	G/G	C/T	T/T	C/C	E3/E3	I/D
1	1	56	2	137	75				0	0	0	0	0	0	4.4	1.27		6.3	G/G	C/C	G/G	C/C	T/T	C/C	E3/E3	I/D
1	1	57	2	175	105	162	62	23.6	1	1	0	0	0	0	4.7	1.62	6.9		G/G	C/C	G/G	C/T	T/T	C/C	E3/E3	I/I
1	1	57	2	165	80	164	55	20.4	0	0	0	0	0	0	5.4	1.48	6.3	5.6	G/T	T/T	A/A	C/T	C/T	C/C	E3/E4	I/D
1	2	58	2	176	99				1	1	0	0	0	0	3.7	1.17	7	14	G/G	C/C	G/G	C/C	T/T	C/C	E3/E3	I/D
1	2	58	2	166	100	165	65	23.9	1	0	0	0	0	0	7.6	2.38	8.3	8.6	G/G	C/C	G/G	C/C	T/T	C/C	E3/E3	D/D
1	1	58	2	120	70	166	73	26.5	1	0	0	0	0	0	5.2	0.81	10	8.3	G/G	C/T	G/A	T/T	C/C	C/C	E4/E4	I/D
1	1	60	2	167	111	170	75	26	1	0	0	0	0	0	3.8	0.84	4.7	5.8	G/G	C/T	G/A	T/T	T/T	C/C	E3/E3	I/D
1	2	60	2	186	119				1	0	0	0	0	0	6.3	2.15		6.1	G/G	T/T	G/G	C/T	T/T	C/C	E3/E3	I/I
1	2	61	2	140	75	162	60	22.9	1	0	0	0	0	0	6.3	2.94	8	7	G/G	C/C	G/G	C/C	T/T	C/T	E2/E3	I/D
1	1	61	2	171	108				1	0	0	0	0	0	4.1	1.14		6.4	G/G	C/C	G/G	C/C	T/T	C/C	E3/E3	I/I
1	2	62	2	145	81				0	0	0	0	0	0	7.2	1.27			G/G	C/T	G/A	C/T	C/T	C/C	E3/E4	I/D
1	1	62	2	115	69				1	0	0	0	0	0	4.2	0.66		5.8	G/T	C/C	G/G	C/C	T/T	C/C	E3/E3	I/D
1	2	63	2	185	85	150	76	33.8	1	1	0	0	0	0					G/G	C/T	G/A	C/C	T/T	C/C	E3/E3	D/D
1	1	63	2	130	82		62		0	0	0	0	0	0	3.5	0.97	4.3		G/G	C/C	G/G	C/T	T/T	C/T	E2/E3	I/D
1	1	64	2	177	98	160	67	26.2	0	1	0	0	0	0	4.3	0.66	5.4	9.6	G/G	C/T	G/A	C/C	T/T	C/C	E3/E3	I/D
1	2	64	2	158	92				0	1	0	0	0	0	5.2	3.12	10.1	8.9	G/T	C/C	G/G	C/T	T/T	C/C	E3/E3	I/I
1	2	65	2	153	92	157	44	17.9	0	0	0	0	0	0	4.6	1.59	6.1	6.1	G/G	C/C	G/G	C/T	T/T	C/C	E3/E3	I/D
1	2	66	2	195	95				1	0	0	0	0	0	6.5	3.49		7.5	G/G	T/T	A/A	C/C	T/T	C/T	E2/E3	I/I
1	1	66	2	132	82				1	0	0	0	0	0	4.8	0.89	4.1	5.6	G/G	C/C	G/G	C/C	T/T	C/C	E3/E3	I/D
1	1	66	2	144	85	168	71	25.2	1	0	0	0	0	0	5.6	1.35		11.1	G/G	C/C	G/G	C/T	T/T	C/C	E3/E3	I/I
1	1	66	2	167	83				0	0	0	0	0	0	5.8	2		5.9	G/G	T/T	A/A	C/T	T/T	C/C	E3/E3	D/D
1	1	66	2	166	85				0	0	0	0	0	0	4.2	1.28			G/G	C/T	G/A	C/C	T/T	C/C	E3/E3	I/D
1	2	67	2	152	86				1	1	0	0	0	0	4.3	1.65		7.3	G/G	C/T	G/A	T/T	T/T	C/C	E3/E3	I/I
1	1	67	2	155	92				1	1	0	0	0	0	5.2	0.82	10.3	8.7	G/G	C/T	G/A	C/C	C/T	C/C	E3/E4	I/D
1	2	67	2	135	70				0	0	0	0	0	0	6.5	0.82	5.6	6.6	G/G	C/C	G/G	C/C	T/T	C/T	E2/E3	I/D
1	1	68	2	151	70				1	0	0	0	0	0	5.1	1.91	4.4	5.7	G/G	T/T	A/A	C/C	T/T	C/C	E3/E3	I/D
1	1	68	2	134	88		54		0	0	0	0	0	0	3.8	2.33	5.1		G/T	T/T	G/G	C/C	T/T	C/C	E3/E3	I/D
1	2	68	2	130	70	156	45	18.5	0	0	0	0	0	0	4.4	0.89	4.1	5.8	G/T	C/C	G/G	C/C	T/T	C/C	E3/E3	I/I
1	2	69	2	180	100				1	1	0	0	0	0	4.4	1.63	13.2		G/G	C/T	G/A	C/T	T/T	C/C	E3/E3	I/I
1	1	69	2	186	102				1	0	0	0	0	0	4.5	0.96	5.1	5.3	G/G	C/C	G/G	C/C	T/T	C/C	E3/E3	I/D
1	2	69	2	145	90	157	65	26.4	1	0	0	0	0	0	5.9	1.9	4.9	6.2	G/G	C/C	G/G	C/C	T/T	C/C	E3/E3	I/D
1	2	70	2	218	117	165	65	23.9	1	1	0	0	0	0	7.9	3.01	5.9	6.3	G/G	C/C	G/G	C/C	T/T	C/C	E3/E3	I/D
1	1	70	2	181	79				1	0	0	0	0	0	4.2	0.66	4.4		G/T	C/T	G/A	C/C	T/T	C/C	E3/E3	I/D
1	2	70	2	159	90	154	54	22.8	0	0	0	0	0	0					G/G	C/C	G/G	C/T	T/T	C/C	E3/E3	I/D
1	1	70	2	132	81	168	80	28.3	0	0	0	0	0	0	4.8	1	4.7		G/G	C/C	G/G	C/C	T/T	C/C	E3/E3	I/D
1	2	71	2	148	80	159	73	28.9	0	1	0	0	0	0	5.5	2.41	8.8	7	G/G	C/C	G/G	C/C	T/T	C/C	E3/E3	I/D
1	2	71	2	155	90				1	0	0	0	0	0	5	1.22		5.5	G/G	C/C	G/G	C/T	T/T	C/C	E3/E3	I/D
1	2	71	2	148	88				0	0	0	0	0	0	5.4	1.25	5.5	6.4	G/G	C/C	G/G	C/C	C/T	C/C	E3/E4	I/D
1	1	72	2	150	78	170	77	26.6	1	1	0	0	0	0	4.2	1.46	6.9	7.1	G/G	C/T	G/A	C/T	T/T	C/C	E3/E3	I/D
1	1	72	2	170	96				1	1	0	0	0	0	4.5	1.29		7.5	G/G	C/C	G/G	C/C	T/T	C/C	E3/E3	D/D
1	1	72	2	169	84	160	61	23.8	1	0	0	0	0	0	6.5	2.61	6.1	6.5	G/G	C/T	G/A	C/C	T/T	C/T	E2/E3	D/D
1	2	72	2	131	74				0	0	0	0	0	0	3.8	0.96			G/G	C/C	G/G	T/T	T/T	C/C	E3/E3	I/D
1	2	72	2	139	79	152	65	28.1	1	0	0	0	0	0	6	1.93	5.3	6.5	G/G	C/C	G/G	T/T	T/T	C/C	E3/E3	D/D
1	2	73	2	128	76	155	61.5	25.6	1	0	0	0	0	0	5.1	1.46	5.7	6.7	G/G	C/T	G/A	T/T	T/T	C/C	E3/E3	I/I
1	1	73	2	133	90	167	55	19.7	0	0	0	0	0	0	3.1	0.66	4.6		G/T	C/C	G/G	C/T	T/T	C/C	E3/E3	I/I
1	1	74	2	132	82				1	0	0	0	0	0	4.9	0.59	5	6.2	G/G	C/C	G/G	C/T	T/T	C/C	E3/E3	I/D
1	1	74	2	138	83				1	0	0	0	0	0	5.9	0.94	5.1		G/G	C/C	G/G	C/C	C/C	C/C	E4/E4	I/D
1	1	74	2	137	83	175	70	22.9	1	0	0	0	0	0	4	0.9	4.1	5.9	G/G	C/C	G/G	C/C	T/T	C/C	E3/E3	I/D
1	2	74	2	157	104	155			0	0	0	0	0	0	4.1	1.02	6.1	6.2	G/T	C/C	G/G	C/C	T/T	C/C	E3/E3	I/I
1	2	75	2	175	84	158	70	28	1	1	0	0	0	0	5.5	1.06	7	7.1	G/G	C/T	G/A	C/C	T/T	C/T	E2/E3	I/I
1	1	75	2	143	68	161	64	24.7	1	0	0	0	0	0	4.2	0.69	4.8	5.3	G/G	C/C	G/G	C/C	C/T	C/C	E3/E4	I/I
1	2	75	2	160	92	147	30	13.9	0	0	0	0	0	0	4.2	0.81	4.1	6	T/T	C/C	G/G	C/C	T/T	C/C	E3/E3	I/D
1	2	76	2	130	80	164	60	22.3	0	1	0	0	0	0	5.6	2.42	8.1	13.7	G/G	C/C	G/G	C/C	T/T	C/C	E3/E3	I/D
1	2	76	2	180	60	153	40	17.1	1	0	0	0	0	0	4.9	0.78	4.3	5.5	G/G	C/C	G/G	C/C	T/T	C/C	E3/E3	I/D
1	2	76	2	132	62	160	58.5	22.9	0	0	0	0	0	0	5.2	1.38	4.5	5.4	G/G	C/C	G/G	C/T	T/T	C/C	E3/E3	I/D
1	1	77	2	149	75				1	0	0	0	0	0	4.5	1.2	6.3		G/G	C/T	G/A	C/T	C/T	C/C	E3/E4	I/I
1	2	77	2	150	104				0	0	0	0	0	0	1.6	0.76		5.1	G/T	C/T	G/A	C/C	T/T	C/T	E2/E3	I/I
1	2	78	2	147	88				1	0	0	0	0	0	6.6	1.02		6.1	G/G	C/C	G/G	C/C	C/T	C/T	E2/E4	I/I
1	1	78	2	150	90				1	0	0	0	0	0	4.2	1.21		5.6	G/G	C/C	G/G	C/T	T/T	C/T	E2/E3	I/I
1	2	78	2	136	65				0	0	0	0	0	0	5.6	1.29	5.3	6.1	G/G	T/T	A/A	T/T	T/T	C/C	E3/E3	I/D
1	1	78	2	130	71				0	0	0	0	0	0	6.8	0.79		5.9	G/G	C/C	G/G	C/T	T/T	C/C	E3/E3	I/I
1	2	79	2	158	82				0	0	0	0	0	0	6.9	1.05	4.5	5.6	G/G	C/T	G/A	C/T	T/T	C/C	E3/E3	I/I
1	2	80	2	130	84	155	57	23.7	1	0	0	0	0	0	5.1	2.39	6.2	4.5	G/G	C/T	G/A	C/T	T/T	C/C	E3/E3	I/I
1	2	81	2	180	87				1	0	0	0	0	0	5.4	1			G/T	C/T	G/A	C/C	T/T	C/C	E3/E3	I/D
1	2	81	2	155	85	158	65	26	1	0	0	0	0	0	4.8	1.92	5.7	6.5	G/G	C/C	G/G	C/C	T/T	C/C	E3/E3	I/D
1	1	81	2	143	90	169	47	16.5	0	0	0	0	0	0	5.2	1.03	6.3	5.8	G/G	C/T	G/A	C/C	C/T	C/C	E3/E4	I/I
1	1	83	2	176	110				0	0	0	0	0	0	3.8	0.69	6.3	5.4	G/G	C/T	G/A	C/T	T/T	C/C	E3/E3	I/D
1	2	84	2	101	57				1	1	0	0	0	0					G/G	C/C	G/G	C/C	C/T	C/C	E3/E4	I/D
1	1	67	2	143	73				1	0	0	0	0	0	4.3	0.78	4.7		G/G	C/C	G/G	C/C	T/T	C/C	E3/E3	I/I
1	1	69	2	137	85				1	0	0	0	0	0	5.7	2.21	7.1	6.6	G/G	C/T	G/A	C/C	T/T	C/C	E3/E3	I/I
1	1	66	2	132	72				1	0	0	0	1	0	4.9	2.33		5.9	G/T	C/C	G/G	C/C	T/T	C/C	E3/E3	I/D
1	1	40	2	127	80	176	95	30.7	1	0	0	0	1	0	3.5	1.37	4.7	5.8	G/G	T/T	A/A	T/T	T/T	C/C	E3/E3	I/D
1	1	42	2	98	60				0	0	0	0	1	0	3.1	0.99		5.2	G/G	C/T	G/A	C/T	T/T	C/C	E3/E3	I/I
1	1	47	2	170	95	165	70	25.7	1	0	0	0	1	0	4.6	2.98	4.8	5.8	G/T	C/T	G/A	C/C	T/T	C/C	E3/E3	I/D
1	1	49	2	145	85	175	66.5	21.7	0	0	0	0	1	0	3.5	1.24	4.4	5	G/G	C/C	G/G	C/T	T/T	C/T	E2/E3	I/D
1	2	51	2	136	80		62.5		0	0	0	0	1	0	10.8	0.77	4.4		G/G	C/C	G/G	T/T	T/T	C/C	E3/E3	I/D
1	1	53	2	157	99				1	1	0	0	1	0	4.3	1.53	6.1	7.3	G/G	C/T	G/A	C/T	T/T	C/C	E3/E3	D/D
1	1	58	2	168	90		77.5		1	0	0	0	1	0	3.9	2.43	4.6		G/G	C/T	G/A	C/T	T/T	C/C	E3/E3	I/I
1	1	60	2	131	78	168	64	22.7	0	0	0	0	1	0	6	0.87	5.2	5.4	G/G	C/C	G/G	T/T	T/T	C/C	E3/E3	I/D
1	1	61	2	179	66				1	0	0	0	1	0	5.8	1.33	6.2	7.3	G/G	C/T	G/A	C/T	T/T	C/C	E3/E3	I/I
1	1	62	2	190	100	170	85	29.4	1	0	0	0	1	0	2.9	1.23	3.8	5.5	G/G	C/C	G/G	C/T	T/T	C/T	E2/E3	I/I
1	1	62	2	180	110				1	0	0	0	1	0	4.3	1.26			G/G	C/T	G/A	C/C	T/T	C/C	E3/E3	I/I
1	1	63	2	133	66	160	66	25.8	1	0	0	0	1	0	4.7	4.84	5.2	6.2	G/G	C/T	G/A	C/C	T/T	C/C	E3/E3	I/I
1	1	64	2	140	101	165	72	26.4	0	0	0	0	1	0	5.3	1.17	4.4	6.2	G/T	T/T	G/A	C/C	C/T	C/C	E3/E4	I/D
1	1	65	2	143	95				0	0	0	0	1	0	5.8	1.59			G/G	C/C	G/G	C/C	T/T	C/C	E3/E3	I/D
1	1	66	2	142	95	168	69	24.4	0	0	0	0	1	0	4	1.43	4	5.5	G/G	C/C	G/G	C/C	T/T	C/C	E3/E3	I/I
1	1	69	2	158	91				1	0	0	0	1	0	3.4	0.82		5	T/T	C/C	G/G	C/T	T/T	C/T	E2/E3	D/D
1	1	72	2	162	92	170	80	27.7	1	0	0	0	1	0	6	1.39	5.7	6.7	G/T	C/C	G/G	C/C	T/T	C/C	E3/E3	I/D
1	2	73	2	136	57	155	47	19.6	1	1	0	0	1	0	5.4	1.94	8.4	7.2	G/G	C/T	G/A	C/C	T/T	C/C	E3/E3	D/D
1	1	73	2						1	0	0	0	1	0		2.15		5.4	G/G	C/C	G/G	C/T	T/T	C/C	E3/E3	I/I
1	1	78	2	140	71				0	0	0	0	1	0	4.1	1.1		6	G/G	C/C	G/G	C/C	T/T	C/C	E3/E3	I/D
1	1	67	2						1	0	0	0	1	0	5.2	1.05	5.2	6.3	G/G	C/C	G/G	C/C	C/T	C/C	E3/E4	I/D
1	1	71	2	150	90				1	0	0	0	1	0	5.8	1.63	4.2	6	G/G	C/T	G/A	C/T	C/T	C/C	E3/E4	D/D
1	1	74	2	130	78	164			1	0	0	0	1	0	2.9	0.69	4.3	4.7	G/G	C/T	G/A	C/C	T/T	C/T	E2/E3	I/D
1	1	65	2	118	76	162	55	21	0	0	0	0	1	0	5.1	2.15	5	6.2	G/G	C/C	G/G	C/C	T/T	C/C	E3/E3	I/I
1	2	89	2	140	100				0	0	0	0	0	0	5.1	0.94	5.3	5.7	G/T	C/C	G/G	C/C	T/T	C/C	E3/E3	I/I
1	1	58	2						0	0	0	0	0	0	6.3	1.73	5.6		G/G	C/C	G/G	C/C	T/T	C/C	E3/E3	I/D
1	2	55	2	150	81				1	1	0	0	0	1	3.7	1.16	4.2	5.8	T/T	C/C	G/G	C/T	T/T	C/C	E3/E3	I/D
1	1	80	2	169	58				0	0	0	0	0	1					G/G	C/C	G/G	C/T	C/T	C/C	E3/E4	I/D
1	1	84	2	107	76				1	0	0	0	0	1	5.1	1.47	4.1		G/G	C/C	G/G	C/C	C/T	C/T	E2/E4	I/D
1	1	77	2	130	92				0	1	0	0	0	1	4.9	1.2	6.5	8.8	G/T	C/T	G/A	C/T	T/T	C/T	E2/E3	I/D
1	2	58	2	159	96				0	0	0	0	0	1	6.1	1.49	6.4	6.9	G/T	C/T	G/A	C/C	T/T	C/C	E3/E3	I/D
1	1	42	2	131	86	165	70	25.7	0	0	0	0	1	1	4.2	2.09	4.1	5.5	G/G	C/T	G/A	C/C	T/T	C/T	E2/E3	D/D
1	2	49	2	148	100	160	55	21.5	1	0	0	0	0	1	5.6	1.53	4.9	6.3	G/G	C/C	G/G	C/C	T/T	C/C	E3/E3	I/I
1	1	49	2	156	103	162	61.5	23.4	1	0	0	0	1	1				5.6	G/G	C/T	G/A	C/C	T/T	C/C	E3/E3	I/I
1	1	56	2	124	84	160	72	28.1	1	0	0	0	0	1	5.9	0.97	4.4	5.9	G/T	C/T	G/A	C/C	T/T	C/C	E3/E3	I/I
1	1	48	2	164	115				1	0	0	0	0	1	4.5	1.94			G/G	C/C	G/G	C/C	T/T	C/C	E3/E3	I/D
1	2	61	2	140	80				1	1	0	0	0	1	5	0.98	5.5	7.7	G/T	C/C	G/G	C/C	T/T	C/C	E3/E3	I/I
1	2	74	2	160	90	150	52.5	23.3	0	0	1	0	0	0	5.8	2.74	4.6	5.5	G/G	C/C	G/G	C/C	T/T	C/T	E2/E3	I/I
1	1	72	2	153	95				1	0	0	0	0	0	5.9	1.16	4.8	5.7	G/G	C/C	G/G	C/T	C/T	C/C	E3/E4	I/D
1	2	84	2						0	0	0	0	0	0					G/T	C/T	G/A	C/T	T/T	C/T	E2/E3	I/D
1	1	85	2						0	0	0	0	0	0	4.6	1.11	5.4	5.7	G/G	C/C	G/G	C/T	T/T	C/C	E3/E3	I/D
1	1	78	2	163	89				1	1	0	1	0	0	4.5	0.84			G/T	C/C	G/G	C/C	T/T	C/C	E3/E3	I/I
1	2	69	2	131	72				0	0	0	0	0	0	5	1.53	4.7		G/T	C/C	G/G	C/C	T/T	C/C	E3/E3	I/I
1	2	74	2	160	90				1	1	0	1	0	0	3.3	1.74		6.7	G/G	C/T	G/A	C/C	T/T	T/T	E2/E2	I/D
1	1	80	2	142	78				1	0	0	1	2	0	3.1	0.69	4.1		G/G	C/C	G/G	C/T	T/T	C/T	E2/E3	D/D
1	2	87	2	112	73	156	43	17.7	0	0	1	0	0	0	5.9	0.62	4.6	6.8	G/G	C/C	G/G	C/T	C/T	C/C	E3/E4	I/I
1	1	62	2	149	106	162			1	0	1	0	0	0	6.5	2.07	4.6	6	T/T	C/C	G/G	C/T	T/T	C/C	E3/E3	I/D
1	1	46	2	118	78	166	60	21.8	0	0	1	0	0	0	5	2.13	4	5.2	G/G	C/C	G/G	C/C	C/T	C/C	E3/E4	I/D
1	1	58	2	140	80				0	0	1	0	1	0	6.6	3.38	4.1	6	G/T	C/T	G/A	C/C	T/T	C/C	E3/E3	I/D
1	1	76	2	168	101				1	0	0	0	2	0	3.5	1.27	11.9	7.9	G/G	C/T	G/A	C/T	T/T	C/T	E2/E3	I/I
1	1	90	2	128	86				0	0	0	0	0	0	5.5	1.14	4.2		G/G	C/T	G/A	C/C	C/T	C/C	E3/E4	I/D
1	1	52	2	122	80	163	58	21.8	1	0	0	0	0	0	4.8	1.44		5.3	G/G	C/C	G/G	C/C	C/T	C/C	E3/E4	I/I
1	1	54	2	188	95	158	59	23.6	1	0	0	0	0	0	3.4	1.14	4.1	4.6	G/T	C/C	G/G	C/C	T/T	C/C	E3/E3	I/I
1	1	57	2	108	67		75		0	0	0	0	0	0	2.44	5.9	4.9		G/G	C/T	G/A	C/C	T/T	C/C	E3/E3	D/D
1	1	59	2	160	85	168	50	17.7	1	0	0	0	0	0	5.3	0.93	4.1	5.9	G/G	C/C	G/G	C/C	T/T	C/C	E3/E3	I/I
1	1	59	2	104	66	177	62.5	19.9	0	0	0	0	0	0	0.69	5		5.6	G/G	C/T	G/A	C/C	T/T	C/C	E3/E3	I/D
1	2	65	2	105	60				1	0	0	0	0	0	3.4	4.4	5.9	6.5	G/G	C/C	G/G	C/C	T/T	C/C	E3/E3	D/D
1	2	68	2	160	92	155	45	18.7	1	1	0	0	0	0	5.6	1.75	5.2	6.1	G/G	C/C	G/G	T/T	T/T	C/C	E3/E3	D/D
1	2	69	2	160	80	155	47	19.6	1	1	0	0	0	0					G/G	C/T	G/A	C/T	T/T	C/C	E3/E3	I/D
1	2	69	2	124	67		48		1	0	0	0	0	0	5.8	1.32	5.6		G/G	C/T	G/A	C/C	T/T	C/C	E3/E3	I/D
1	2	70	2	186	100	165	63	23.1	1	0	0	0	0	0	1.71	4.7	11.6		G/G	C/C	G/G	C/T	T/T	C/C	E3/E3	I/D
1	1	71	2	140	80				1	0	0	0	0	0	4.13	1.57			G/G	C/C	G/G	C/T	T/T	C/T	E2/E3	I/D
1	1	71	2	125	80				0	0	0	0	0	0	4.6	0.66		5.6	G/G	C/C	G/G	C/T	T/T	C/T	E2/E3	I/D
1	1	72	2	123	76	173	78	26.1	1	0	0	0	0	0	5.3	1.22	5	5.7	G/G	C/T	G/A	C/T	T/T	C/C	E3/E3	I/D
1	2	73	2	140	90		60		1	0	0	0	0	0	4.1	1.75	9.1		G/G	C/C	G/G	C/C	C/T	C/C	E3/E4	D/D
1	2	73	2	150	90	154	54	22.8	1	0	0	0	0	0	4.5	0.91	4.9	5.9	G/G	C/C	G/G	C/T	T/T	C/C	E3/E3	I/I
1	2	74	2	130	70	150	60	26.7	1	0	0	0	0	0	6.7	1.4		5.7	G/G	C/C	G/G	C/C	T/T	C/T	E2/E3	I/I
1	1	75	2	100	60				1	0	0	0	0	0	4.6	1.94	5.1	6.6	G/T	C/C	G/G	C/T	T/T	C/C	E3/E3	I/D
1	2	77	2	112	58	155	52	21.6	0	0	0	0	0	0	0.95	5.3	3.4		G/G	C/C	G/G	C/C	T/T	C/C	E3/E3	I/D
1	2	81	2	140	80	152	47	20.3	1	0	0	0	0	0	5.7	0.89	4.5	5.1	G/G	C/T	G/A	C/C	T/T	C/C	E3/E3	D/D
1	1	82	2	133	80	173	70	23.4	0	1	0	0	0	0	4.7	1.22	7.7		G/G	C/C	G/G	C/T	T/T	C/C	E3/E3	I/D
1	2	85	2	184	90		44		1	0	0	0	0	0	5.3	1.26	7.1		G/G	C/C	G/G	C/C	T/T	C/C	E3/E3	I/D
1	1	85	2	150	100		81		1	0	0	0	0	0	6.7	1.15	4.8	6.5	G/G	T/T	A/A	C/C	T/T	C/C	E3/E3	I/I
1	2	89	2	170	74				0	0	0	0	0	0	2	4.1	6.2		G/G	C/T	G/A	C/C	T/T	C/C	E3/E3	I/I
1	1	43	2	181	115				1	0	0	0	0	0	4.1	1.56			G/G	C/T	G/A	T/T	T/T	C/C	E3/E3	I/D
1	2	56	2	190	95	150	55	24.4	0	0	0	0	0	0	3.9	1.07	6.6	6	G/G	C/T	G/A	C/C	T/T	C/T	E2/E3	D/D
1	1	40	2	180	117	180	74	22.8	1	0	0	0	1	0			4.6	5.7	G/T	T/T	A/A	C/T	T/T	C/C	E3/E3	I/I
1	1	44	2	120	80				0	0	0	0	1	0	3.4	1.47	4.7	5.1	G/T	C/C	G/G	C/C	T/T	C/C	E3/E3	I/D
1	1	54	2	161	101				0	1	0	0	1	0	4.8	1.26	6.7	8.6	G/G	C/C	G/G	C/C	T/T	C/C	E3/E3	I/I
1	1	65	2	125	75		76		0	1	0	0	1	0			6.9		G/G	C/C	G/G	C/T	T/T	C/C	E3/E3	I/D
1	1	65	2	152	80	170	56.8	19.7	0	0	0	0	1	0	5.7	0.94	5.2	5.6	G/G	C/C	G/G	C/C	C/T	C/C	E3/E4	I/I
1	1	66	2	105	65	165	50	18.4	0	0	0	0	1	0	4.4	0.84	4	5.9	G/G	C/C	G/G	C/C	T/T	C/C	E3/E3	I/D
1	1	67	2	160	93	164	76	28.3	1	0	0	0	1	0	4.5	2.57	8.9	8.2	G/G	C/C	G/G	C/C	T/T	C/C	E3/E3	I/D
1	1	70	2	140	75	157	55	22.3	0	0	0	0	1	0	3.7	1.49	2.7		G/T	C/C	G/G	C/C	T/T	C/T	E2/E3	I/D
1	1	77	2	106	64				0	0	0	0	1	0	4.1	0.99	4.1	5.7	G/G	C/C	G/G	C/T	T/T	C/C	E3/E3	I/D
1	1	83	2	168	93				0	0	0	0	1	0	5	1.08		6	G/G	C/C	G/G	C/C	T/T	C/C	E3/E3	I/D
1	1	71	2	150	88		54		0	0	0	0	0	0	6.3	4.38	3.9	5.9	G/T	C/T	G/A	C/C	C/T	C/C	E3/E4	I/D
1	1	47	2	127	83				1	0	0	0	0	1	3.8	1.63		6.7	G/T	C/C	G/G	C/C	T/T	C/T	E2/E3	D/D
1	1	55	2	130	80	173	74	24.7	1	1	0	0	0	1	8.8	4.08	4.2	6.5	G/G	C/C	G/G	C/C	T/T	C/C	E3/E3	I/I
1	1	61	2	190	110		85		1	0	0	0	0	1	5	0.85	4.3		G/G	C/C	G/G	C/T	T/T	C/T	E2/E3	I/I
1	1	46	2	156	116				1	0	0	0	2	1		2.31		6.4	G/T	C/T	G/A	C/C	T/T	C/C	E3/E3	D/D
1	2	52	2						0	0	0	0	0	0	5.8	2.75			G/G	C/C	G/G	C/C	T/T	C/C	E3/E3	I/D
1	2	57	2	155	80				0	0	0	0	0	0	6.1				G/G	C/C	G/G	C/C	T/T	C/C	E3/E3	I/D
1	2	84	2	202	130				1	1	0	0	0	0			8.2	8.3	G/G	C/C	G/G	C/T	T/T	C/C	E3/E3	I/D
1	2	71	2	200	88				1	0	0	0	0	0	3.4	1.47	4.6	5	G/G	C/T	G/A	T/T	T/T	C/T	E2/E3	I/D
1	1	56	4	120	65	172	74	25	0	0	1	0	1	0	3.1	0.69	4.5	5.5	G/G	T/T	A/A	C/T	C/C	C/C	E4/E4	I/I
1	1	48	4	115	80	167	64	22.9	0	0	0	0	0	0	4.9	1.52	3.7		G/G	C/T	G/A	C/C	T/T	C/C	E3/E3	D/D
1	2	32	4	100	60	155	48	20	0	0	0	0	0	0	5.4	1.38	4.5	5.7	G/G	C/C	G/G	C/T	T/T	C/C	E3/E3	I/D
1	1	46	4	125	93	165	65	23.9	0	0	0	0	0	0	3.7	1.17	4	5.6	G/G	T/T	A/A	C/C	T/T	C/C	E3/E3	I/D
1	1	47	4	140	90		69		0	0	0	0	0	0	6	1.13	5.9		G/G	C/C	G/G	C/T	T/T	C/C	E3/E3	I/I
1	1	54	4	132	86	168	64	22.7	0	0	0	0	0	0			3.9		G/G	C/T	G/A	C/C	T/T	C/C	E3/E3	I/I
1	2	65	4	132	78				0	0	0	0	0	0	4.2	1.56		5.5	G/G	C/T	G/A	C/C	C/T	C/C	E3/E4	I/D
1	1	43	4	178	110	173	70	23.4	0	0	0	0	1	0	0.73	4.7	12.8	4.6	G/G	C/T	G/A	C/C	T/T	C/C	E3/E3	I/D
1	1	55	4	142	84				1	1	0	0	1	0					G/G	C/C	G/G	C/C	T/T	C/C	E3/E3	I/I
1	1	68	4	134	81				1	0	0	0	1	0			8.6		G/G	C/C	G/G	C/T	T/T	C/C	E3/E3	I/D
1	1	22	4	140	80				0	0	0	0	0	0					G/G	C/T	G/A	C/T	T/T	C/C	E3/E3	I/D
1	2	48	4	138	77		51		0	0	0	0	0	0	5.3	0.43	5.1		G/T	C/T	G/A	C/T	T/T	C/C	E3/E3	I/I
1	2	45	4	110	68		61.5		0	0	0	0	0	1	4.6	0.84		5.2	G/G	C/T	G/A	T/T	C/T	C/C	E3/E4	I/D
1	1	71	4	150	60				1	0	0	0	1	0	2.2	0.87	7	8.5	G/G	T/T	A/A	C/T	T/T	C/C	E3/E3	I/D
1	1	35	4	107	73				0	0	0	0	0	0	6	1.86		5.9	G/G	T/T	G/G	C/C	T/T	C/C	E3/E3	I/I
1	1	56	4	112	66		60		0	0	0	0	0	0	4.7	0.66	5.8		G/G	C/C	G/G	C/C	T/T	C/T	E2/E3	I/D
1	1	51	4	112	75				0	0	0	0	0	0	5.3	1.27	4.5	6.5	G/G	C/C	G/G	C/T	T/T	C/T	E2/E3	I/I
1	2	62	4	110	60				0	0	0	0	0	0	6.1	1.17	5		G/G	C/T	G/A	C/C	T/T	C/C	E3/E3	I/D
1	1	62	4	170	100				0	0	0	0	1	0	4.5	3.64	4.4		G/G	C/T	G/A	C/C	C/T	C/C	E3/E4	I/D
1	1	39	4	116	76		57		0	0	0	0	0	0	5.2	1.37	4.4		G/G	C/C	G/G	C/T	T/T	C/C	E3/E3	D/D
1	2	52	4	141	84	158	45	18	1	0	0	0	0	0			5		G/T	C/T	G/A	C/C	T/T	C/C	E3/E3	I/D
1	2	54	4	142	90				1	0	0	0	0	0	4.7	0.81			G/G	C/C	G/G	C/T	T/T	C/T	E2/E3	I/I
1	1	71	4	117	74	175	60	19.6	1	1	0	0	0	0	6.1	1.69	4.8	8	G/G	C/T	G/A	C/T	T/T	C/C	E3/E3	I/D
1	1	58	4	137	81	160	60	23.4	0	1	0	0	1	0					G/G	C/C	G/G	C/C	T/T	C/C	E3/E3	I/D
1	2	63	4	126	82		47.5		0	0	0	0	0	0	3.5	0.9	4.6	7.9	G/T	C/C	G/G	C/C	T/T	C/C	E3/E3	I/D
1	1	39	4	116	73	172	64	21.6	0	0	0	0	1	0	6.5	1.82	5.4	5.7	G/G	C/T	G/A	C/C	C/T	C/C	E3/E4	I/D
1	2	37	4	112	75		52		0	0	0	0	0	0	4.3	4.73	4.7	6	G/T	C/C	G/G	C/C	T/T	C/C	E3/E3	I/D
1	1	26	4	131	82				0	0	0	0	0	0	3.8	0.7	4.9	6.1	G/G	C/T	G/A	C/C	C/T	C/T	E2/E4	I/D
1	2	57	4	163	92				0	0	0	0	0	0	6.5	2.9			G/G	C/T	G/A	T/T	T/T	C/C	E3/E3	I/D
1	1	30	4	130	80				0	0	1	0	0	0	6.5	1.35	4.2		G/G	C/C	G/G	C/C	T/T	C/C	E3/E3	I/D
1	2	18	4	108	65		45		0	0	0	0	0	0			4.4		G/G	C/C	G/G	C/C	T/T	C/C	E3/E3	I/I
1	1	21	4	119	70		55		0	0	0	0	0	0			5.9		G/G	C/T	G/A	C/C	T/T	C/C	E3/E3	I/D
1	1	27	4	110	61				0	0	0	0	0	0	2.4	1.46	4.7		G/T	C/T	G/A	C/C	T/T	C/T	E2/E3	I/I
1	1	34	4	112	73				0	0	0	0	0	0	3.2	1.71	4.3	5.3	G/G	C/C	G/G	T/T	T/T	C/C	E3/E3	I/D
1	1	38	4	170	90				0	0	0	0	0	0	4.5	1.59	4.3		G/G	C/C	G/G	C/T	C/T	C/C	E3/E4	I/D
1	2	42	4	123	78		45		0	0	0	0	0	0	4.8	1.99	4		G/G	C/C	G/G	C/T	T/T	C/T	E2/E3	I/D
1	2	59	4	97	63				0	0	0	0	0	0	2.7	1.38			G/G	C/C	G/G	C/T	T/T	C/T	E2/E3	D/D
1	1	66	4	144	88				0	0	0	0	0	0	3.4	0.95	5.8	7.3	G/G	C/C	G/G	C/C	T/T	C/C	E3/E3	I/D
1	1	69	4	115	65				0	0	0	0	0	0	3.8	0.93			G/G	C/T	G/A	C/C	T/T	C/C	E3/E3	I/I
1	1	28	4	124	62		64		0	0	0	0	1	0	5.4	0.84	4.6		G/T	C/T	G/A	C/T	T/T	C/C	E3/E3	I/I
1	1	39	4	120	80				1	0	0	0	1	0	5.8	1.71	5.3		G/G	C/T	G/A	C/C	T/T	C/C	E3/E3	I/D
1	1	40	4	108	70	161	65.4	25.2	0	0	0	0	1	0	3.3	0.72	4.5	5.6	G/G	C/T	G/A	C/C	T/T	C/C	E3/E3	I/D
1	1	45	4	132	86		70		0	0	0	0	1	0	5.3	0.82	4.8		G/G	C/C	G/G	C/C	T/T	C/C	E3/E3	I/D
1	2	38	4	90	60	158	75	30	0	0	0	0	0	0	3	0.73	4.9	5.5	G/G	C/T	G/A	C/C	T/T	C/C	E3/E3	I/I
1	1	27	4	110	70				0	0	0	0	0	0	4.5	1.35			G/T	C/C	G/G	C/T	T/T	C/C	E3/E3	I/D
1	1	49	4	115	79	168	55	19.5	0	0	0	0	1	1	5.1	1.2	4.7	6	G/G	C/C	G/G	C/C	T/T	C/C	E3/E3	I/I
1	1	47	4	160	110	165	55	20.2	0	0	0	0	1	1	4.6	2.13	4.6	5.7	G/G	C/C	G/G	C/T	C/T	C/C	E3/E4	I/D
1	1	31	4	142	78				0	0	0	0	1	0	5.4	1.46		3.9	G/T	C/T	G/A	C/C	T/T	C/C	E3/E3	I/I
1	1	35	4						0	0	0	0	0	0	4.5	2.19	5.5	5.6	G/G	C/T	G/A	C/T	T/T	C/T	E2/E3	I/I
1	1	66	4	145	77	170	59	20.4	0	0	0	0	0	0	6	1.28	4.8	5.5	G/G	C/T	G/A	C/T	T/T	C/C	E3/E3	I/D
1	1	78	4	111	72	162	55	21	1	0	0	0	0	0	2.8	1.21	7.1	6.5	G/T	C/C	G/G	C/C	T/T	C/C	E3/E3	I/D
1	1	73	4	169	73		40		0	0	0	0	0	0	4	0.8			G/G	C/C	G/G	C/C	T/T	C/C	E3/E3	I/I
1	1	74	5	138	88				0	0	0	0	0	0					G/G	C/C	G/G	C/T	T/T	C/C	E3/E3	I/D
1	1	26	5	136	70				0	0	0	0	0	0	5.8	2.74	4.2	5.5	G/G	C/T	G/A	C/C	T/T	C/C	E3/E3	I/D
1	2	30	5	117	71				0	0	0	0	0	0	4.4	0.66		5.5	G/G	C/C	G/G	C/T	T/T	C/C	E3/E3	I/D
1	1	38	5	136	78				0	0	0	0	0	0	4.5	1.18		4.5	G/T	C/C	G/G	C/T	T/T	C/C	E3/E3	I/I
1	2	38	5	110	69	163	65	24.5	0	0	0	0	0	0	5	0.7	5.8	5.9	G/G	C/T	G/A	C/T	T/T	C/C	E3/E3	I/D
1	2	57	5	101	71				0	0	0	0	0	0	5.2	2.1	5.5		G/G	T/T	A/A	C/C	T/T	C/C	E3/E3	I/D
1	2	59	5	127	82	169	72	25.2	0	0	0	0	0	0					G/G	C/C	G/G	T/T	T/T	C/C	E3/E3	I/D
1	2	66	5	130	73				1	0	0	0	0	0	5.5	1.01			G/G	C/C	G/G	C/C	T/T	C/C	E3/E3	I/I
1	1	51	5	129	76				0	0	0	0	1	0	7.3	1.8			G/G	C/C	G/G	C/T	C/T	C/C	E3/E4	I/D
1	1	66	5	145	81				0	0	0	0	0	0	3.5	0.58	3.1	5.6	G/G	C/T	G/A	C/C	T/T	C/T	E2/E3	I/I
1	2	70	5	150	80				1	1	1	0	0	0	6.6	2.28		7.1	G/G	C/C	G/G	C/T	T/T	C/C	E3/E3	I/I
1	1	67	5	106	60	173	72	24.1	0	0	1	1	0	0	3.1	0.67	4.7	5.9	G/G	C/T	G/A	C/C	T/T	C/T	E2/E3	I/I
1	2	78	5	140	60	157	82	33.3	1	1	1	0	0	0	5.5	1.05	5.6	6.7	G/G	C/T	G/A	C/C	T/T	C/C	E3/E3	I/I
1	2	39	5	109	72		41		0	1	0	0	0	0	6.3	1.61	6.5		G/G	C/C	G/G	C/C	C/T	C/C	E3/E4	I/I
1	1	39	5	103	67				0	0	0	0	1	0	7.2	2.48	17.5	8.7	G/T	C/T	G/A	C/T	T/T	C/C	E3/E3	I/I
1	1	77	5	133	69	158	63.5	25.4	1	1	0	1	0	0	3.7	1.15	3.9	8.5	G/G	C/C	G/G	C/T	T/T	C/C	E3/E3	I/D
1	1	42	5	140	76				0	0	0	0	0	0	5.7	1.39	5.7	5.1	G/G	C/C	G/G	C/T	T/T	C/C	E3/E3	I/I
1	1	48	5	170	110	158	56.5	22.6	1	0	0	0	0	0	3.8	1.62	5.7	5.5	G/G	C/T	G/A	C/T	C/T	C/C	E3/E4	I/D
1	1	70	5	160	90				0	0	0	0	0	0	5.8	1.73		5.9	G/G	C/C	G/G	C/C	T/T	C/C	E3/E3	I/I
1	2	77	5	159	64	153	50	21.4	1	1	1	1	0	0	4.5	3.36	9.4	7.5	G/T	C/C	G/G	C/C	T/T	C/C	E3/E3	I/D
1	1	70	5	128	81	166	62	22.5	1	0	0	0	0	0	5.3	1.58	4.9	6.5	G/G	T/T	A/A	C/C	T/T	C/C	E3/E3	D/D
1	1	29	5	109	68				0	0	0	0	1	0	4.1	0.98	5	5.5	G/T	C/C	G/G	C/C	T/T	C/T	E2/E3	I/I
1	1	74	5	128	62	172	65	22	1	1	1	0	1	0	4.2	1.48	5.4	5	G/G	C/C	G/G	C/C	T/T	C/C	E3/E3	I/I
1	1	89	5	138	66	165	72	26.4	0	0	0	1	0	0	4.4	1.47	8.9	7.3	G/G	C/T	G/A	T/T	T/T	C/C	E3/E3	I/I
1	1	83	5	140	90		60		1	1	0	0	0	0	3.7	1.28	6.4		G/G	C/C	G/G	C/C	T/T	C/C	E3/E3	I/D
1	1	79	5	169	96				1	0	0	1	0	0	4.1	0.6	4.6	5.5	G/G	C/C	G/G	C/T	T/T	C/C	E3/E3	I/D
1	2	81	5	165	74				1	1	1	0	0	0	4.5	1.41	6.7	7.2	G/G	C/C	G/G	C/T	T/T	C/C	E3/E3	I/I
1	1	71	5	160	90		60		0	1	0	0	0	0					G/G	C/T	G/A	C/C	T/T	C/C	E3/E3	D/D
1	2	45	5	146	81	165	51.7	19	0	0	0	0	0	0	4.8	0.81	4.6	6.8	G/G	C/T	G/A	C/T	T/T	C/C	E3/E3	D/D
1	1	61	5	144	82	168	60	21.3	0	0	0	0	0	0	4.3	1.71	4.5	5.3	G/G	C/C	G/G	C/C	T/T	C/T	E2/E3	I/D
1	1	62	5	150	85		77		1	0	0	0	0	0	3.9	2.66	4.3		G/T	C/C	G/G	C/T	C/T	C/C	E3/E4	I/D
1	1	71	5	160	98	168	82	29.1	1	1	0	0	0	0				7.1	G/G	C/C	G/G	C/T	T/T	C/T	E2/E3	I/I
1	1	72	5	140	80	165	57	20.9	0	0	0	0	0	0	4.4	1.02	5.2	5.6	G/G	C/C	G/G	C/C	T/T	C/T	E2/E3	I/I
1	1	75	5	122	75				1	1	0	0	0	0			5.9	9	G/G	C/C	G/G	C/C	T/T	C/C	E3/E3	I/D
1	1	75	5	148	76	168	68	24.1	1	0	0	0	0	0	6.7	1.59	7.5	6.8	G/T	C/T	G/A	C/C	T/T	C/C	E3/E3	I/I
1	1	75	5	146	81	165	51.7	19	0	0	0	0	0	0	4.8	0.81	4.6	6.8	G/T	C/C	G/G	C/C	C/T	C/T	E2/E4	I/I
1	2	75	5	144	70	150	70	31.1	1	1	0	0	0	0	3.1	1.31	7.2		G/G	C/C	G/G	C/C	T/T	C/T	E2/E3	I/D
1	1	76	5	118	73				0	0	0	0	0	0					G/T	C/C	G/G	C/C	T/T	C/C	E3/E3	I/I
1	1	80	5	127	75				1	0	0	0	0	0	3.6	0.59		5.2	G/T	C/C	G/G	T/T	T/T	C/C	E3/E3	I/D
1	1	83	5	150	76	178	75	23.7	1	0	0	0	0	0	5.5	1.87	5.3		G/G	C/T	G/A	C/C	T/T	C/C	E3/E3	I/D
1	1	85	5	160	100				0	0	0	0	0	0			5		G/G	C/T	G/A	C/C	T/T	C/C	E3/E3	D/D
1	2	89	5	167	105	154	57	24	1	0	0	0	0	0	3.7	1.02	5.6	6.1	G/G	T/T	A/A	C/T	T/T	C/C	E3/E3	I/D
1	2	74	5	153	88	155	52	21.6	1	0	0	0	0	0	6.1	1.97	4.5	5.7	G/G	C/C	G/G	C/C	T/T	C/C	E3/E3	I/I
1	1	55	5	150	89	172	65	22	1	1	0	0	1	0					G/G	C/T	G/A	T/T	T/T	C/C	E3/E3	I/D
1	2	66	5	130	70	165	63	23.1	0	0	0	0	1	0	5.9	1.56	4.8		G/G	C/C	G/G	C/C	T/T	C/C	E3/E3	D/D
1	1	67	5	145	96				0	0	0	0	1	0	5.2	1.93	4.9	6.1	G/G	C/C	G/G	C/C	T/T	C/T	E2/E3	D/D
1	1	77	5	167	87				1	1	0	0	1	0					G/T	C/T	G/A	C/T	T/T	C/C	E3/E3	I/I
1	1	72	5	167	82				1	0	0	0	2	0	4.5	0.47	5.6		G/T	T/T	A/A	C/C	T/T	C/C	E3/E3	I/I
1	2	64	5	134	70	155	63	26.2	0	0	0	0	0	0	5.3	1.14	7.1	5.6	G/T	C/C	G/G	C/C	T/T	C/C	E3/E3	I/D
1	1	62	5	161	85				0	1	0	0	1	1	5	1.4		10.5	G/G	C/C	G/G	C/T	T/T	C/C	E3/E3	I/D
1	1	54	5	136	89	173	66	22.1	0	1	0	0	1	0					G/G	C/C	G/G	C/C	T/T	C/C	E3/E3	I/I
1	1	45	5						0	0	0	0	0	0					G/G	C/T	G/A	C/C	T/T	C/C	E3/E3	I/I
1	1	66	5	111	68				0	1	0	1	0	1					T/T	C/C	G/G	C/T	T/T	C/C	E3/E3	I/D
1	1	74	1	113	73				1	1	0	0	0	0	3.6	1.62			G/G	C/T	G/A	C/C	T/T	C/C	E3/E3	I/I
1	1	75	1	175	95	170	70	24.2	0	0	0	0	1	0	4.4	1.15	5.1	6.3	G/G	C/C	G/G	C/C	T/T	C/T	E2/E3	I/D
1	1	90	1	147	79	172	83.5	28.2	1	0	0	0	1	0	4.8	0.75	6.5	5.7	G/G	C/C	G/G	C/T	C/T	C/C	E3/E4	I/D
1	1	81	1	135	93				1	1	0	0	0	1					G/T	T/T	A/A	C/C	C/T	C/C	E3/E4	I/D
1	1	74	1	131	65				0	0	0	0	0	0					G/G	C/T	G/A	C/C	T/T	C/C	E3/E3	I/D
1	2	62	2	128	78				1	1	0	0	0	0	4.8	0.98	5.3	6.2	G/G	C/C	G/G	C/T	T/T	C/C	E3/E3	I/D
1	1	52	5	120	78		79		0	0	0	0	0	0	2.75	9.3	5.1		G/G	C/T	G/A	C/C	T/T	C/T	E2/E3	D/D
1	2	68	5	168	90	154	55	23.2	1	0	0	0	0	0	6.5	2.01			G/T	C/T	G/A	T/T	C/T	C/C	E3/E4	D/D
1	2	81	5	108	68	150	60	26.7	0	0	0	0	0	0	6.7	1.73	8.8	9.1	G/G	C/C	G/G	C/C	T/T	C/C	E3/E3	I/I
1	2	96	5	92	48				1	0	0	0	0	0	3.9	1.14		5.7	G/G	C/C	G/G	C/C	T/T	C/C	E3/E3	D/D
1	1	59	5	150	100				1	0	0	0	1	0	7.9	4.06	4.5		G/G	C/C	G/G	C/C	C/T	C/T	E2/E4	I/I
1	1	75	1	140	90				1	0	0	0	0	0	4.6	1.17			G/G	C/T	G/A	C/T	T/T	C/C	E3/E3	I/I
1	1	88	1						0	0	0	0	0	0			4.9		G/G	C/T	G/A	C/C	T/T	C/C	E3/E3	I/D
1	1	61	1	162	100				1	0	0	0	1	0	5.2	1.12	4.3	5.9	G/G	C/C	G/G	C/C	T/T	C/C	E3/E3	I/D
1	1	68	3	113	60		64		1	0	0	1	0	0	3.4	0.63	7		G/G	C/T	G/A	C/T	T/T	C/T	E2/E3	I/D
1	2	75	2	165	90	150	47	20.9	0	0	0	0	0	0	6.1	0.66	4.8	5.6	G/G	C/T	G/A	C/T	T/T	C/T	E2/E3	I/I
1	1	51	2	154	111	171	71	24.3	1	0	0	0	1	0	6	1.9	5.2	6	G/T	T/T	A/A	C/T	T/T	C/C	E3/E3	I/I
0	2	60	0	118	68				1	0	0	1	0	0	3.7	0.84		5	G/G	T/T	A/A	C/T	C/T	C/C	E3/E4	I/I
0	2	68	0	154	87				1	0	0	1	0	0	6.2	1.53	4.8	6	G/G	C/T	G/A	C/C	T/T	C/C	E3/E3	I/D
0	1	63	0	107	78		70		1	0	0	1	1	0	4.9	1.38	4.8	6.3	G/G	C/C	G/G	C/T	T/T	C/C	E3/E3	I/I
0	1	72	0	126	81				1	0	0	1	0	0	4.3	0.92		6	G/G	C/C	G/G	T/T	T/T	C/C	E3/E3	I/D
0	1	72	0	114	67				0	1	0	1	0	0	4.6		11.9	10.7	G/G	C/C	G/G	T/T	C/T	C/C	E3/E4	I/I
0	1	61	0	107	72				0	0	0	1	1	0					G/G	C/C	G/G	C/T	T/T	C/C	E3/E3	I/D
0	1	79	0	140	80				1	0	0	1	0	0	3.1	1.19		6	G/G	C/C	G/G	T/T	T/T	C/T	E2/E3	I/D
0	2	37	0	100	60				0	0	0	1	0	0					G/T	C/C	G/G	C/T	T/T	C/C	E3/E3	I/D
0	2	71	0	146	98	160	60	23.4	1	1	0	1	0	0	6.8	1.76	5	7.7	G/G	C/T	G/A	C/T	T/T	C/C	E3/E3	I/D
0	1	44	0	145	103		69		0	1	0	1	1	0	3.2	0.97	8.5		G/G	C/T	G/A	C/C	T/T	C/T	E2/E3	I/D
0	2	70	0	146	94				1	1	0	1	0	0	4.5	1.54	8.8	11.3	G/G	C/C	G/G	C/T	T/T	C/C	E3/E3	I/D
0	2	75	0	170	90				1	0	0	1	0	0	6.8	1.26	5.8	5.7	G/G	T/T	A/A	C/T	T/T	C/T	E2/E3	I/I
0	1	74	0	135	85				1	1	0	1	0	0	5.3	0.58		5.9	G/G	T/T	A/A	C/T	T/T	C/C	E3/E3	I/I
0	1	61	0	140	85				1	0	0	1	0	0	8.9	3.69		5.5	G/G	C/T	G/A	C/C	T/T	C/C	E3/E3	I/I
0	2	75	0	149	91				1	1	0	1	0	0	5.7	3.01	7.5	9	G/G	C/T	G/A	C/C	T/T	C/T	E2/E3	I/D
0	1	64	0	135	86		60		1	0	1	1	0	0	4.5	0.94	5.7		G/G	C/C	G/G	C/C	C/T	C/C	E3/E4	I/D
0	2	65	0	113	70				0	0	1	0	0	0	4.7	1.58		6	G/G	C/C	G/G	C/C	C/T	C/C	E3/E4	I/I
0	2	88	0	112	73	156	43	17.7	0	0	1	0	0	0	5.9	0.62	4.6	6.8	G/G	C/C	G/G	C/T	C/T	C/C	E3/E4	I/I
0	2	59	0	167	92				1	0	1	0	0	0	4.5	3.69			T/T	T/T	A/A	C/T	C/T	C/C	E3/E4	I/D
0	2	64	0	133	74				1	0	1	0	0	0	6.8	1.51			G/G	C/T	G/A	C/T	T/T	C/C	E3/E3	I/I
0	1	36	0	124	93		56		0	0	1	0	0	0	4.6	1.2	5		G/G	T/T	A/A	C/C	T/T	C/C	E3/E3	I/D
0	1	52	0	108	98		72		0	1	1	0	0	0	7.5	2.86	7.6		G/G	C/T	G/A	C/C	T/T	C/C	E3/E3	D/D
0	1	64	0	138	86	170	60	20.8	1	1	1	0	1	0	6	0.93	5.2	5.6	T/T	C/C	G/G	C/T	T/T	C/C	E3/E3	I/D
0	1	38	0	122	90				1	0	1	0	0	0	6	1.76			G/G	C/C	G/G	C/C	T/T	C/C	E3/E3	I/I
0	2	64	0	165	94		60		1	0	1	0	0	0	7.7	2.27	9.7		G/T	C/C	G/G	C/C	T/T	C/C	E3/E3	D/D
0	1	42	0	128	94				1	0	1	0	1	0	5.9	1.79	4.9	6.4	G/G	C/T	G/A	C/C	T/T	C/C	E3/E3	I/D
0	2	56	0	121	73				0	0	1	0	0	0	6	1.5	4.8		G/G	C/C	G/G	C/T	T/T	C/C	E3/E3	I/D
0	1	52	0	110	57		75		0	0	1	0	1	0	6.2	1.74	4.5		G/T	T/T	A/A	T/T	C/T	C/C	E3/E4	D/D
0	2	59	0	130	70		55		1	0	1	0	0	0	4.3	2.48	4.6		G/G	C/T	G/A	C/C	T/T	C/C	E3/E3	I/I
0	1	59	0	135	85	169	65	22.8	1	0	1	0	0	0	4.4	0.95	5.7	4.6	G/T	C/C	G/G	C/C	T/T	C/C	E3/E3	I/I
0	2	62	0	135	88	160	60	23.4	1	0	1	0	0	0	10	1.71	6.1	5.6	G/T	C/T	G/A	C/T	T/T	C/C	E3/E3	I/I
0	2	35	0	97	63		48		0	0	0	0	0	0	5.3	0.48	8.4		G/G	C/T	G/A	C/C	T/T	C/T	E2/E3	I/D
0	1	60	0	93	61		46		0	0	0	0	2	0	4	0.92	4.1		G/G	C/T	G/A	C/C	T/T	C/C	E3/E3	I/D
0	2	56	0						0	1	0	0	0	0			8.4	7.9	G/G	C/T	G/A	T/T	T/T	C/C	E3/E3	I/D
0	1	58	0	170	100				0	0	0	0	0	0					G/G	C/C	G/G	C/C	T/T	C/C	E3/E3	I/D
0	1	54	0	103	74				0	0	0	0	0	0					G/G	C/C	G/G	C/T	T/T	C/C	E3/E3	I/D
0	2	54	0	123	75				0	0	0	0	0	0	5.7	2	5.3	6.4	G/G	T/T	A/A	C/T	T/T	C/T	E2/E3	I/I
0	1	61	0	120	76				1	0	0	0	0	0					G/G	C/T	G/A	T/T	T/T	C/C	E3/E3	I/I
0	1	31	0	120	69				0	0	0	0	1	0					G/T	C/T	G/A	C/T	T/T	C/T	E2/E3	I/I
0	1	37	0	105	60				0	0	0	0	1	0	4	2.97	5.6		G/G	C/C	G/G	C/C	T/T	C/T	E2/E3	I/D
0	1	37	0	96	62		49		0	0	0	0	1	0	3.3	0.66			G/G	C/T	G/A	C/C	C/T	C/C	E3/E4	I/D
0	1	47	0	115	80				0	0	0	0	1	0	5.4	3.52		5.9	G/G	C/T	G/A	C/T	T/T	C/T	E2/E3	I/D
0	1	51	0	120	90				0	0	0	0	1	0	6.8	2.91	3.9		G/G	T/T	G/G	C/T	T/T	C/C	E3/E3	I/I
0	1	56	0	109	63				0	0	0	0	1	0	4.3	1.37	4.7	5.8	G/G	C/T	G/A	C/C	T/T	C/C	E3/E3	I/D
0	1	62	0	132	81		53.5		0	0	0	0	1	0	4.3	0.64		5.3	G/G	C/T	G/A	C/C	T/T	C/T	E2/E3	I/I
0	1	62	0	153	97		68		0	0	0	0	1	0	4.2	1.45	4.9	4.5	G/T	C/C	G/G	C/T	T/T	C/C	E3/E3	I/I
0	1	70	0	109	60				0	0	0	0	1	0	4.8	1.27		4.7	G/G	C/C	G/G	C/T	T/T	C/C	E3/E3	D/D
0	1	27	0	118	72				0	0	0	0	2	0	3.1	0.65			G/G	C/C	G/G	C/C	T/T	C/C	E3/E3	I/D
0	1	44	0	99	60		58		0	0	0	0	2	0	5.6	0.96			G/G	C/C	G/G	C/T	T/T	C/C	E3/E3	I/D
0	1	50	0	148	92				0	0	0	0	2	0			24	7.9	G/G	C/T	G/A	C/C	C/T	C/C	E3/E4	I/D
0	1	52	0	108	60		52		0	0	0	0	2	0	4.2	0.49	6		G/G	C/T	G/A	C/T	C/T	C/T	E2/E4	I/I
0	1	52	0	113	78		56		0	0	0	0	2	0	4.7	1.06		5.6	G/G	C/T	G/G	C/T	T/T	C/C	E3/E3	I/I
0	1	60	0	159	89				0	0	0	0	2	0	6.4	1.31	5.4	6	G/G	C/C	G/G	C/C	T/T	C/C	E3/E3	I/D
0	1	65	0	160	100				1	0	0	0	2	0	4.8	1.1	6	6.7	G/G	C/T	G/A	C/T	C/T	C/C	E3/E4	I/I
0	1	87	0	148	70		54		0	0	0	0	2	0	5.8	1.07	5.9	5.8	G/G	C/C	G/G	C/T	T/T	C/C	E3/E3	I/D
0	2	32	0	120	85				0	0	0	0	0	0	4.4	0.52	4.3	5.1	G/G	C/T	G/A	C/C	T/T	C/C	E3/E3	I/I
0	2	32	0	104	66		42		0	0	0	0	0	0	3.8	1.43			G/G	C/C	G/G	C/C	T/T	C/C	E3/E3	I/D
0	2	33	0	94	64				0	0	0	0	0	0	4	0.93			G/G	C/C	G/G	C/T	T/T	C/C	E3/E3	I/I
0	1	33	0	106	60		58		0	0	0	0	0	0	4.8	0.76	4.2		G/G	C/T	G/A	C/T	T/T	C/C	E3/E3	I/I
0	1	33	0	117	69		92		0	0	0	0	0	0					G/G	C/C	G/G	C/C	C/T	C/C	E3/E4	I/D
0	1	34	0	106	68				0	0	0	0	0	0	3.8	0.78	4.1		G/G	C/T	G/A	C/C	T/T	C/C	E3/E3	I/D
0	1	34	0	110	76		70		0	0	0	0	0	0			4.7		G/G	C/T	G/A	C/C	T/T	C/C	E3/E3	I/I
0	2	35	0						0	0	0	0	0	0	4.7	0.83	4.6		G/G	T/T	A/A	C/T	T/T	C/C	E3/E3	I/D
0	2	35	0	90	60				0	0	0	0	0	0			4.1		G/G	C/T	G/A	C/C	T/T	C/C	E3/E3	I/I
0	1	36	0	124	77				0	0	0	0	0	0	4.2	1.53			G/G	C/T	G/A	C/C	T/T	C/C	E3/E3	I/I
0	1	37	0	100	60				0	0	0	0	0	0	5.2	0.48			G/G	C/T	G/A	T/T	T/T	C/C	E3/E3	I/D
0	1	38	0	103	62		64		0	0	0	0	0	0					G/G	C/C	G/G	C/C	T/T	C/C	E3/E3	I/I
0	1	39	0	97	57		59		0	0	0	0	0	0	4.5	1.54			T/T	C/T	G/A	C/C	T/T	C/C	E3/E3	I/D
0	2	39	0	98	62		50		0	0	0	0	0	0					G/G	C/C	G/G	C/C	T/T	C/C	E3/E3	I/D
0	1	40	0						0	0	0	0	0	0	3.9	1.47			G/T	C/T	A/A	C/C	T/T	C/C	E3/E3	I/I
0	1	40	0	140	95		80		0	0	0	0	0	0	5.6	2.33	4.6		G/G	C/C	G/G	C/T	T/T	C/C	E3/E3	I/D
0	2	41	0	110	80		50		0	0	0	0	0	0	3.6	1.41		5.6	G/G	C/T	G/A	C/C	T/T	C/C	E3/E3	I/I
0	2	41	0	95	60		47		0	0	0	0	0	0					G/G	C/T	G/A	C/C	T/T	C/C	E3/E3	D/D
0	2	41	0	132	58		58		0	0	0	0	0	0	5.1	1.2	4.1		G/T	C/C	G/G	C/C	T/T	C/C	E3/E3	I/I
0	2	42	0	140	97				0	0	0	0	0	0	5.7	1.39	5.7		G/T	C/C	G/G	C/C	T/T	C/C	E3/E3	I/I
0	2	45	0	144	88				0	0	0	0	0	0	5.1	3.26		5	G/G	T/T	A/A	C/C	T/T	C/C	E3/E3	I/I
0	1	45	0	111	73		60.3		0	0	0	0	0	0	4.5	1.04	4.5	5.9	G/G	C/C	G/G	C/C	T/T	C/C	E3/E3	I/D
0	1	45	0	115	76		63.5		0	0	0	0	0	0	3.6	0.8		5.7	G/G	C/C	G/G	C/T	T/T	C/T	E2/E3	I/I
0	1	46	0	100	64		60		0	0	0	0	0	0					G/G	C/T	G/A	C/T	T/T	C/C	E3/E3	I/D
0	1	47	0	134	82				0	0	0	0	0	0	5.3	3.44	12.1		G/G	C/C	G/G	C/C	T/T	C/T	E2/E3	I/D
0	1	47	0	130	80				0	0	0	0	0	0	5.6	2.26		5.5	G/G	C/C	G/G	C/T	C/T	C/C	E3/E4	I/I
0	1	50	0	120	70		75		0	0	0	0	0	0					G/G	C/T	G/A	C/T	T/T	C/C	E3/E3	I/I
0	2	51	0	145	100		67		0	0	0	0	0	0	5.1	1.56			G/T	C/T	G/A	C/T	T/T	C/C	E3/E3	I/D
0	2	51	0	116	65		52		0	0	0	0	0	0	4.3	1.11			G/G	T/T	G/G	C/C	T/T	C/C	E3/E3	I/I
0	1	52	0	118	78		70		1	0	0	0	0	0	4.8	2.74	3.9		G/G	C/C	G/G	C/T	C/T	C/C	E3/E4	I/D
0	1	54	0	140	80		68		1	0	0	0	0	0	3.5	0.58	8.5	5.4	G/G	T/T	A/A	C/C	T/T	C/C	E3/E3	I/D
0	2	55	0	148	93		75		1	0	0	0	0	0	7.1	2.67	3.7		G/G	C/C	G/G	T/T	T/T	C/C	E3/E3	I/I
0	1	55	0	130	89				0	0	0	0	0	0	4.9	1.17	5.4	6	G/G	C/T	G/A	C/T	T/T	C/T	E2/E3	I/D
0	1	56	0	120	80		65		0	0	0	0	0	0	4.2	1.57	4.1	5.6	G/G	C/C	G/G	C/C	T/T	C/T	E2/E3	I/D
0	2	56	0	110	63				0	0	0	0	0	0	4.2	1.76			G/G	C/C	G/G	C/C	T/T	C/T	E2/E3	I/I
0	1	56	0	130	80		65		0	0	0	0	0	0	4.5	2.09			G/G	C/T	G/A	C/C	C/T	C/C	E3/E4	I/I
0	2	57	0	120	80		52		0	0	0	0	0	0	4.7	1.6	5.8		G/T	C/T	G/A	C/T	T/T	C/C	E3/E3	I/I
0	1	57	0	100	65		69.5		0	0	0	0	0	0	1.3	3.9	4.6	5.3	G/G	C/T	G/A	C/C	T/T	C/C	E3/E3	I/D
0	2	58	0	130	68		59		1	0	0	0	0	0	6.6	7.02	7.8	7.6	G/T	C/T	G/A	C/C	C/T	C/C	E3/E4	I/I
0	1	58	0	96	65		55		0	0	0	0	0	0	4	0.69		4.5	G/G	T/T	A/A	C/C	T/T	C/C	E3/E3	I/I
0	1	58	0	165	95				0	0	0	0	0	0	3.6	0.63	8.2		G/G	C/C	G/G	C/T	T/T	C/C	E3/E3	I/I
0	1	59	0	126	90		66		0	0	0	0	0	0	4	1.82	5.5		G/G	C/T	G/A	C/C	T/T	C/T	E2/E3	I/D
0	2	59	0	118	80				0	0	0	0	0	0	5	2.55	4.9		G/G	C/C	G/G	C/T	C/C	C/C	E4/E4	I/D
0	1	59	0	110	80		70		0	0	0	0	0	0	5.5	2.3		5.6	G/G	C/C	G/G	C/C	T/T	C/T	E2/E3	I/I
0	1	61	0	120	70		62		0	0	0	0	0	0	4.8	1.53			G/G	C/T	G/A	C/C	T/T	C/C	E3/E3	I/I
0	2	61	0	119	70				0	0	0	0	0	0	6.3	0.73	4.6	6.8	G/G	T/T	G/G	C/C	C/C	C/C	E4/E4	I/I
0	2	62	0	135	35				1	0	0	0	0	0	6.1	1.04	4.9	6.3	G/G	C/T	G/A	C/C	T/T	C/C	E3/E3	I/D
0	1	62	0	130	88				0	0	0	0	0	0	5.2	0.75	5.5	5.6	G/G	C/C	G/G	C/C	T/T	C/C	E3/E3	I/I
0	2	62	0	150	95		70		0	0	0	0	0	0	5.8	1.01	7	7.2	G/G	C/C	G/G	C/C	T/T	C/C	E3/E3	I/D
0	2	63	0	168	84		56.6		1	0	0	0	0	0	6.9	0.94	4.2	5.6	G/G	T/T	G/G	C/T	T/T	C/C	E3/E3	I/I
0	2	63	0	149	95		64.2		0	0	0	0	0	0	5.6	1.26	4.9		G/G	C/C	G/G	C/T	T/T	C/T	E2/E3	I/D
0	1	63	0	120	68		60		0	0	0	0	0	0	3.7	0.75	3.6	5.6	G/G	C/T	G/A	C/C	T/T	C/T	E2/E3	I/D
0	2	65	0	123	80		62.5		0	1	0	0	0	0	3.8	0.7		6	G/T	C/T	G/A	C/T	T/T	C/C	E3/E3	I/I
0	2	65	0	101	73				0	0	0	0	0	0	3.9	0.93		6.3	G/T	T/T	G/G	C/T	T/T	C/C	E3/E3	I/D
0	1	65	0	143	82		52.5		0	0	0	0	0	0				5.8	G/G	C/T	G/A	C/T	T/T	C/C	E3/E3	I/D
0	1	66	0	134	77		50		0	0	0	0	0	0	3.2	0.62			G/G	C/T	G/A	C/T	T/T	C/C	E3/E3	I/D
0	1	68	0	136	74				0	0	0	0	0	0					G/G	C/C	G/G	C/T	T/T	C/C	E3/E3	I/I
0	2	70	0	142	87		66		0	1	0	0	0	0	6	4.82	5.8	6.5	G/G	C/T	G/A	C/C	T/T	C/T	E2/E3	I/D
0	1	70	0	105	76		44		0	0	0	0	0	0	5.4	0.69			G/G	C/T	G/A	C/C	T/T	C/C	E3/E3	I/D
0	2	71	0	140	62				0	0	0	0	0	0	4.6	0.74	6.1	5.5	G/T	C/T	G/A	C/C	C/T	C/C	E3/E4	I/I
0	1	73	0	193	110		78		0	0	0	0	0	0	5.1	1.95		6	G/G	C/C	G/G	C/C	T/T	C/C	E3/E3	I/I
0	1	74	0	140	90		55		0	0	0	0	0	0	10.1	1.23			G/G	C/C	G/G	C/C	T/T	C/C	E3/E3	I/D
0	1	76	0	135	63				0	1	0	0	0	0	3.1	1.9			G/G	C/T	G/A	C/C	T/T	C/C	E3/E3	I/D
0	1	76	0	125	72		70		1	1	0	0	0	0	4.5	1.28	10	6.1	G/G	C/T	G/A	C/T	T/T	C/C	E3/E3	I/D
0	2	76	0	113	56				1	0	0	0	0	0	2.3	0.72	5.2		G/G	C/C	G/G	C/T	T/T	C/C	E3/E3	I/I
0	2	76	0	140	80				1	0	0	0	0	0	5.2	0.96	5.7		T/T	C/T	G/A	C/C	T/T	C/C	E3/E3	I/I
0	2	79	0	103	57		52		0	0	0	0	0	0	3.2	3.98		8.4	G/T	C/T	G/A	C/T	C/T	C/C	E3/E4	I/D
0	1	79	0	115	75		40		0	0	0	0	0	0	5.2	1.2	4.3		G/G	C/C	G/G	C/C	C/T	C/C	E3/E4	I/I
0	2	80	0	141	56				1	0	0	0	0	0	4.1	1.54	6.6	6.8	G/G	C/C	G/G	C/C	T/T	C/T	E2/E3	D/D
0	1	91	0	130	65				0	0	0	0	0	0				11.8	G/T	T/T	A/A	C/C	T/T	C/C	E3/E3	I/D
0	1	44	0	124	70				1	0	0	0	0	0	5.1	0.62	4.8	6.1	G/T	C/T	G/A	C/C	T/T	C/C	E3/E3	I/D
0	1	18	0	120	70				0	0	0	0	0	0	4.3	0.61			G/G	C/T	G/A	C/C	T/T	C/C	E3/E3	I/D
0	1	18	0	116	65		62		0	0	0	0	0	0	4	0.69	5.5		G/G	C/C	G/G	C/C	T/T	C/C	E3/E3	I/D
0	1	18	0	138	90		68		0	0	0	0	0	0	4	1.24	4.2		G/T	C/C	G/G	C/T	T/T	C/C	E3/E3	I/D
0	1	18	0	115	63		56		0	0	0	0	0	0	4.9	0.59	4.2		G/T	C/C	G/G	C/C	T/T	C/T	E2/E3	I/I
0	2	18	0	105	64				0	0	0	0	0	0	2	0.76			G/T	C/T	G/A	C/T	T/T	C/C	E3/E3	I/I
0	2	19	0	100	69		47		0	0	0	0	0	0	4.8	0.54	3.8		G/G	C/C	G/G	C/T	T/T	C/C	E3/E3	I/D
0	2	19	0	105	63		53		0	0	0	0	0	0	3	1.13	5.1		G/G	C/C	G/G	C/C	T/T	C/C	E3/E3	I/I
0	2	19	0	104	70		54		0	0	0	0	0	0	3.8	0.64	4.6		G/G	C/T	G/A	C/T	T/T	C/C	E3/E3	I/I
0	1	19	0	128	70		55		0	0	0	0	0	0			5		G/G	C/T	G/A	C/C	T/T	C/C	E3/E3	I/I
0	2	19	0	112	86				0	0	0	0	0	0	3.3	7.14			G/G	C/C	G/G	C/C	T/T	C/C	E3/E3	I/D
0	1	19	0	98	69				0	0	0	0	0	0					G/G	C/T	G/A	C/T	T/T	C/C	E3/E3	I/I
0	1	20	0	120	70		60		0	0	0	0	0	0			5.3		G/G	T/T	A/A	C/T	T/T	C/C	E3/E3	I/I
0	1	20	0	127	77				0	0	0	0	0	0			4.4		G/G	C/C	G/G	C/C	T/T	C/C	E3/E3	I/D
0	1	20	0	120	60				0	0	0	0	0	0			4.1		G/G	C/C	G/G	C/T	T/T	C/C	E3/E3	I/I
0	2	20	0	114	73		45		0	0	0	0	0	0	4.1	1.5	6.9		G/G	C/T	G/A	C/C	T/T	C/C	E3/E3	I/D
0	1	20	0	120	70				0	0	0	0	0	0	4.1	0.64			G/G	C/T	G/A	C/T	T/T	C/C	E3/E3	I/I
0	1	20	0	94	54				0	0	0	0	0	0					G/G	C/C	G/G	C/T	T/T	C/C	E3/E3	I/I
0	2	20	0	128	82	150	56	24.9	0	0	0	0	0	0	5.1	7.13	4.8		G/T	C/T	G/A	C/T	T/T	C/C	E3/E3	I/I
0	1	20	0	107	68				0	0	0	0	0	0					G/G	C/C	G/G	C/T	T/T	C/C	E3/E3	I/I
0	2	20	0	147	79				0	0	0	0	0	0	2.7	0.66			G/G	T/T	A/A	C/C	T/T	C/C	E3/E3	I/I
0	1	20	0	124	64				0	0	0	0	0	0	3.4	1.21			G/G	C/T	G/A	C/C	T/T	C/C	E3/E3	I/I
0	2	20	0	105	63				0	0	0	0	0	0	4.9	0.5		5.6	G/G	T/T	A/A	C/T	T/T	C/C	E3/E3	I/I
0	2	21	0	125	78				0	0	0	0	0	0			4.4		G/T	T/T	A/A	C/T	T/T	C/C	E3/E3	D/D
0	1	21	0	110	70				0	0	0	0	0	0					G/G	C/T	G/A	C/T	C/T	C/C	E3/E4	I/D
0	1	21	0	104	64		60		0	0	0	0	0	0					G/G	C/C	G/G	C/C	T/T	C/C	E3/E3	I/I
0	2	21	0	124	67				0	0	0	0	0	0	4.7	1.09	5.9	5.3	G/G	T/T	G/G	C/C	T/T	C/C	E3/E3	I/I
0	2	21	0	107	76				0	0	0	0	0	0	4	0.88	4.6		G/G	C/C	G/G	C/C	C/T	C/C	E3/E4	I/I
0	2	21	0	120	80		49		0	0	0	0	0	0	3.7	0.69	4.7		G/G	C/T	G/A	C/C	T/T	C/C	E3/E3	I/D
0	1	21	0	122	79				0	0	0	0	0	0	6.3	0.71	6.5	5.6	G/G	C/C	G/G	C/C	C/T	C/C	E3/E4	I/I
0	1	21	0	135	72				0	0	0	0	0	0					G/T	C/T	G/A	C/C	T/T	C/C	E3/E3	I/D
0	1	22	0	120	80				0	0	0	0	0	0	6.6	1.16	3.5		G/G	C/C	G/G	C/C	T/T	C/C	E3/E3	D/D
0	2	22	0	120	75				0	0	0	0	0	0	3	0.81			G/T	C/C	G/G	C/C	T/T	C/T	E2/E3	I/I
0	1	22	0	108	68		65		0	0	0	0	0	0	3.3	0.55	5.6		G/G	C/T	G/A	C/T	T/T	C/C	E3/E3	I/D
0	2	22	0	122	77		55		0	0	0	0	0	0			4.2		G/G	C/C	G/G	C/C	T/T	C/C	E3/E3	I/D
0	1	22	0	144	93				0	0	0	0	0	0	3.4	0.93		5.5	G/G	C/T	G/A	C/C	T/T	C/C	E3/E3	I/I
0	1	22	0	113	80				0	0	0	0	0	0					G/G	C/T	G/A	C/C	T/T	C/C	E3/E3	I/I
0	2	22	0	110	68				0	0	0	0	0	0					G/G	C/T	G/A	C/T	T/T	C/C	E3/E3	I/I
0	1	23	0	120	80				0	0	0	0	0	0					G/T	C/T	G/A	C/T	T/T	C/T	E2/E3	I/I
0	2	23	0	125	84				0	0	0	0	0	0					G/G	C/C	G/G	C/C	T/T	C/C	E3/E3	I/I
0	2	23	0	109	70				0	0	0	0	0	0	3.1	0.64		4.9	G/T	C/T	G/A	C/C	T/T	C/C	E3/E3	I/D
0	1	24	0	116	66		54		0	0	0	0	0	0	5.1	0.96	4.6		G/T	C/C	G/G	C/T	T/T	C/T	E2/E3	I/D
0	2	24	0	115	76		57		0	0	0	0	0	0	4.5	0.77	5.6		G/G	C/C	G/G	C/C	T/T	C/C	E3/E3	I/I
0	2	24	0	96	60		47.5		0	0	0	0	0	0			4.7		G/G	C/C	G/G	C/T	T/T	C/C	E3/E3	I/I
0	2	24	0	100	80				0	0	0	0	0	0	2.7	0.88			G/G	C/T	G/A	C/C	T/T	C/C	E3/E3	I/I
0	1	24	0	128	82	166	75	27.2	0	0	0	0	0	0					G/G	C/T	G/A	C/C	C/T	C/C	E3/E4	I/I
0	2	24	0	122	76				0	0	0	0	0	0	4	0.59			G/G	C/T	G/A	C/C	T/T	C/C	E3/E3	I/I
0	2	24	0	99	55	156	43.3	17.8	0	0	0	0	0	0	4.9	0.86	4.8	5.4	G/G	C/C	G/G	C/C	T/T	C/C	E3/E3	I/D
0	2	25	0	97	63		36		0	0	0	0	0	0			4.8		G/G	C/C	G/G	C/T	T/T	C/C	E3/E3	I/D
0	1	25	0	131	90				0	0	0	0	0	0	4.7	0.66	4.8		G/G	C/C	G/G	C/C	T/T	C/C	E3/E3	I/I
0	2	25	0	120	70				0	0	0	0	0	0					G/G	C/C	G/G	C/C	C/T	C/C	E3/E4	I/D
0	2	25	0	113	82				0	0	0	0	0	0	3.3	0.59	4.7	5.5	G/G	C/T	G/A	C/C	T/T	C/C	E3/E3	I/I
0	2	25	0	111	64				0	0	0	0	0	0	3	1.05	4.8		G/G	C/C	G/G	C/T	T/T	C/C	E3/E3	I/D
0	1	25	0	126	70				0	0	0	0	0	0	4.2	1.71	5.1	5.7	G/G	C/T	G/A	C/T	C/T	C/C	E3/E4	I/D
0	1	25	0	124	69				0	0	0	0	0	0					G/G	C/T	G/A	C/T	C/T	C/C	E3/E4	I/D
0	1	26	0	129	85		80		0	0	0	0	0	0	3.7	3.18		5.5	G/G	C/C	G/G	C/C	T/T	C/T	E2/E3	I/D
0	1	26	0	120	80		57		0	0	0	0	0	0	4.5	1.2	6.4		G/G	C/C	G/G	C/T	T/T	C/T	E2/E3	I/D
0	2	26	0	126	85				0	0	0	0	0	0	4.3	1	5.3		G/G	C/C	G/G	T/T	T/T	C/C	E3/E3	I/D
0	2	26	0	114	60				0	0	0	0	0	0					G/G	C/T	G/A	C/T	C/T	C/C	E3/E4	I/D
0	2	26	0	144	84				0	0	0	0	0	0	4.9	0.6			G/G	C/T	G/A	C/C	T/T	C/C	E3/E3	I/D
0	1	26	0	128	73				0	0	0	0	0	0	4	0.46			G/G	C/T	G/A	C/C	T/T	C/C	E3/E3	D/D
0	1	27	0	110	80		68		0	0	0	0	0	0	4.2	1.45	3.5		G/T	T/T	A/A	C/C	C/T	C/C	E3/E4	I/D
0	1	27	0	113	76		60		0	0	0	0	0	0					G/T	C/C	G/G	C/T	T/T	C/C	E3/E3	D/D
0	2	27	0	120	70		58		0	0	0	0	0	0	4.4	2.29	4.1		G/T	C/T	G/A	C/C	T/T	C/C	E3/E3	I/D
0	2	27	0	103	70		47		0	0	0	0	0	0	2.8	0.36	5.8		G/G	C/T	G/A	C/T	T/T	C/C	E3/E3	I/I
0	2	27	0	110	70				0	0	0	0	0	0	5.3	2.25		5.7	G/G	C/C	G/G	C/T	T/T	C/C	E3/E3	I/D
0	2	27	0	119	84				0	0	0	0	0	0	4.6	0.89	4.3		G/G	C/C	G/G	C/C	T/T	C/C	E3/E3	I/D
0	2	27	0	109	82				0	0	0	0	0	0	4.9	0.94	4.1		G/G	C/C	G/G	T/T	T/T	C/C	E3/E3	I/I
0	2	28	0	98	68				0	0	0	0	0	0	3.5	0.71	6.5		G/G	C/T	G/A	C/C	T/T	C/T	E2/E3	D/D
0	2	28	0	113	72		53		0	0	0	0	0	0	3.5	1.22	7		G/G	C/C	G/G	T/T	T/T	C/C	E3/E3	I/D
0	2	28	0	119	72		48		0	0	0	0	0	0	5.2	0.94	5.9		G/T	C/T	G/A	C/C	T/T	C/T	E2/E3	I/D
0	1	28	0	102	76				0	0	0	0	0	0					G/G	C/T	G/A	C/T	C/T	C/C	E3/E4	I/I
0	2	28	0	111	77	153	65	27.8	0	0	0	0	0	0	5.4	1.05	8.4	6.2	G/G	C/C	G/G	C/C	T/T	C/C	E3/E3	I/I
0	2	29	0	128	86				0	0	0	0	0	0					G/G	T/T	A/A	T/T	T/T	C/C	E3/E3	I/D
0	2	29	0	115	85		70		0	0	0	0	0	0			5		G/G	C/C	G/G	T/T	T/T	C/T	E2/E3	I/D
0	2	29	0	106	74				0	0	0	0	0	0	3.9	1.6		5.8	G/G	C/C	G/G	C/C	T/T	C/C	E3/E3	I/I
0	2	29	0	98	66				0	0	0	0	0	0	4.5	1.05			G/G	C/C	G/G	C/C	T/T	C/C	E3/E3	I/I
0	2	29	0	122	75				0	0	0	0	0	0					G/G	C/C	G/G	C/C	C/T	C/C	E3/E4	I/I
0	2	29	0	138	91		50		0	0	0	0	0	0	5	0.85			G/G	C/C	G/G	C/C	T/T	C/C	E3/E3	I/D
0	1	29	0	132	70				0	0	0	0	0	0	4.4	1.81	4.9	6.1	G/T	C/C	G/G	C/C	T/T	C/C	E3/E3	I/D
0	2	29	0	114	78		48		0	0	0	0	0	0	4.5	0.93	4.5		G/G	C/C	G/G	C/T	C/T	C/C	E3/E4	I/D
0	1	29	0	136	105				1	0	0	0	0	0	3	1.1	4.1	5.1	G/G	C/C	G/G	C/T	T/T	C/C	E3/E3	I/D
0	2	30	0	120	75				0	0	0	0	0	0					G/G	T/T	A/A	C/T	T/T	C/C	E3/E3	I/D
0	1	30	0	120	80				0	0	0	0	0	0	4.9	0.9			G/T	C/C	G/G	C/C	T/T	C/C	E3/E3	I/D
0	2	30	0	115	80		70		0	0	0	0	0	0	5.1	1.7			G/G	C/T	G/A	C/C	T/T	C/C	E3/E3	I/I
0	1	30	0	134	76				0	0	0	0	0	0					G/G	C/C	G/G	C/C	C/T	C/C	E3/E4	I/D
0	1	30	0	122	82				0	0	0	0	0	0			6.1	5.5	G/G	C/T	G/A	C/T	T/T	C/C	E3/E3	I/D
0	1	30	0	117	71		56.4		0	0	0	0	0	0	3.3	0.74	6.1		G/G	C/T	G/A	C/C	T/T	C/C	E3/E3	I/D
0	2	30	0	110	60				0	0	0	0	0	0	4.1	0.41		5.3	G/G	C/C	G/G	C/T	T/T	C/C	E3/E3	I/I
0	2	31	0	100	70				0	0	0	0	0	0	3.4	0.44	4.6	5.4	G/G	C/C	G/G	C/C	T/T	C/C	E3/E3	I/D
0	1	31	0	102	56				0	0	0	0	0	0	5.2	1.94	7.7		G/G	C/C	G/G	C/T	T/T	C/T	E2/E3	D/D
0	1	31	0	108	71				0	0	0	0	0	0					G/G	C/T	G/A	C/C	T/T	C/C	E3/E3	D/D
0	1	31	0	114	71		62		0	0	0	0	0	0	5.6	1.75	5.4		G/G	C/T	G/A	C/T	T/T	C/C	E3/E3	I/I
0	2	31	0	110	65				0	0	0	0	0	0			11.6		G/G	C/T	G/A	C/C	T/T	C/C	E3/E3	I/D
0	2	31	0	103	61				0	0	0	0	0	0	5.1	1.23	4.9		G/G	C/C	G/G	C/T	C/T	C/C	E3/E4	I/I
0	1	31	0	124	77				0	0	0	0	0	0	4	0.85	4.9	5.4	G/G	C/C	G/G	C/T	T/T	C/C	E3/E3	I/D
0	2	31	0	111	83				0	0	0	0	0	0					G/G	C/C	G/G	C/C	T/T	C/C	E3/E3	I/D
0	2	32	0	137	80				0	0	0	0	0	0	4.3	1.26			G/G	T/T	A/A	C/T	T/T	C/C	E3/E3	I/D
0	1	32	0	123	68	160	52	20.3	0	0	0	0	0	0	4.2	0.81	6.3	5.5	G/G	C/C	G/G	C/T	T/T	C/C	E3/E3	I/I
0	2	32	0	107	65	159	51	20.2	0	0	0	0	0	0	4.4	0.74	3.7	5.5	G/G	C/T	G/A	C/T	T/T	C/C	E3/E3	I/D
0	2	33	0	90	68		50		0	0	0	0	0	0					G/G	C/T	G/A	C/T	T/T	C/C	E3/E3	D/D
0	1	33	0	113	76		61.5		0	0	0	0	0	0	6.2	0.62	5		G/T	C/C	G/G	C/C	T/T	C/C	E3/E3	I/D
0	1	33	0	128	79				0	0	0	0	0	0					G/G	C/C	G/G	C/T	T/T	C/C	E3/E3	I/I
0	2	33	0	110	65				0	0	0	0	0	0					G/G	C/C	G/G	C/T	T/T	C/C	E3/E3	I/I
0	1	33	0	130	82				0	0	0	0	0	0	4.4	0.66			G/G	C/T	G/A	C/T	T/T	C/C	E3/E3	I/D
0	2	33	0	135	85				0	0	0	0	0	0					G/G	T/T	A/A	C/C	C/T	C/C	E3/E4	I/D
0	2	33	0	100	70				0	0	0	0	0	0	4.8	0.55			T/T	C/T	G/A	C/T	C/T	C/C	E3/E4	I/D
0	1	33	0	142	89				0	0	0	0	0	0	3.7	0.5			G/T	C/C	G/G	C/C	C/T	C/C	E3/E4	I/D
0	1	34	0	100	60		57		0	0	0	0	0	0	1.03	2.5	4		G/G	C/T	G/A	C/C	C/T	C/C	E3/E4	I/D
0	2	34	0	121	79				0	0	0	0	0	0					G/G	C/T	G/A	C/T	T/T	C/C	E3/E3	I/I
0	2	34	0	128	80				0	0	0	0	0	0					G/G	C/T	G/A	C/C	T/T	C/T	E2/E3	I/D
0	2	35	0	110	70				0	0	0	0	0	0	1.04	4.8	3.8		G/G	C/C	G/G	C/C	T/T	C/C	E3/E3	I/I
0	2	35	0	118	82				0	0	0	0	0	0	4.3	1.4	5.7	6.2	G/G	C/C	G/G	C/T	T/T	C/C	E3/E3	I/D
0	2	35	0	126	80				0	0	0	0	0	0	3.5	0.85	5		G/G	C/T	G/A	C/T	T/T	C/C	E3/E3	I/I
0	2	35	0	132	79				0	0	0	0	0	0	4.9	0.84		4.2	G/G	C/T	G/A	C/C	T/T	C/C	E3/E3	D/D
0	1	35	0	99	61				0	0	0	0	0	0	3.9	0.7	5.3		G/G	C/C	G/G	C/T	T/T	C/C	E3/E3	D/D
0	2	35	0	102	66				0	0	0	0	0	0	4.4	2.41			G/G	T/T	A/A	C/T	T/T	C/C	E3/E3	I/I
0	2	36	0	142	102	153	50	21.4	1	0	0	0	0	0	4.1	0.76	4.2	5.5	G/T	C/C	G/G	C/C	T/T	C/C	E3/E3	I/I
0	1	36	0	110	70				0	0	0	0	0	0	3.2	0.88			G/G	C/C	G/G	C/C	T/T	C/C	E3/E3	I/D
0	1	36	0	144	100		73		0	0	0	0	0	0	4.8	1.31	4.4		G/G	C/C	G/G	C/T	T/T	C/C	E3/E3	D/D
0	2	36	0				58.5		0	0	0	0	0	0			5.6		G/T	C/C	G/G	C/C	T/T	C/C	E3/E3	I/D
0	2	36	0	104	43				0	0	0	0	0	0	4.2	1.7	4.6		G/G	T/T	A/A	T/T	T/T	C/C	E3/E3	I/I
0	2	36	0	120	84				0	0	0	0	0	0	4.7	2.16		8.3	G/T	C/C	G/G	C/C	T/T	C/C	E3/E3	I/D
0	1	36	0	124	89				0	0	0	0	0	0	4.5	1.42		5.6	G/G	C/T	G/A	C/T	T/T	C/C	E3/E3	I/D
0	2	36	0	100	63				0	0	0	0	0	0	4.2	0.64	4.2		G/G	C/C	G/G	T/T	T/T	C/T	E2/E3	I/I
0	1	36	0	103	71				0	0	0	0	0	0	4	0.89			G/G	C/T	G/A	C/C	T/T	C/C	E3/E3	I/D
0	2	36	0	127	93				0	0	0	0	0	0		1.82			G/T	C/C	G/G	C/C	T/T	C/C	E3/E3	I/D
0	1	37	0	132	82		70		0	0	0	0	0	0	6.1	0.85	5		G/G	C/T	G/A	C/C	T/T	C/C	E3/E3	I/D
0	1	37	0	131	76				0	0	0	0	0	0					G/G	C/T	G/A	C/C	C/T	C/C	E3/E4	I/I
0	1	37	0	130	80				0	0	0	0	0	0				5.4	G/G	C/C	G/G	C/C	T/T	C/C	E3/E3	I/I
0	2	37	0	120	71				0	0	0	0	0	0	5.1	0.37	6.1	5.5	G/G	C/T	G/A	C/C	T/T	C/T	E2/E3	I/D
0	2	37	0	107	69				0	0	0	0	0	0	4	0.38			G/G	C/T	G/A	C/T	T/T	C/C	E3/E3	I/I
0	1	37	0	120	85				0	0	0	0	0	0					G/G	C/C	G/G	C/C	T/T	C/C	E3/E3	I/I
0	2	38	0	130	80				0	0	0	0	0	0	4.7	1.16			G/G	C/C	G/G	C/T	T/T	C/C	E3/E3	I/D
0	1	38	0	111	79				0	0	0	0	0	0	6.6	2.04	4.5		G/G	C/C	G/G	C/T	T/T	C/C	E3/E3	I/I
0	1	38	0	96	60				0	0	0	0	0	0	5.2	0.48			G/G	C/T	G/A	T/T	T/T	C/C	E3/E3	I/D
0	2	38	0	103	77				0	0	0	0	0	0	5.6	0.92	5.6	5.8	G/G	C/C	G/G	T/T	T/T	C/T	E2/E3	I/I
0	2	38	0	140	82				0	0	0	0	0	0	3.8	2.68	5.8		G/G	C/T	G/A	C/C	T/T	C/T	E2/E3	D/D
0	2	38	0	127	74				0	0	0	0	0	0	6.5	1.51			G/G	C/T	G/A	C/C	T/T	C/C	E3/E3	I/D
0	1	38	0	133	87		75		0	0	0	0	0	0	5.9	1.93	4.5		G/G	C/T	G/A	C/C	T/T	C/C	E3/E3	I/I
0	1	38	0	126	84		69		0	0	0	0	0	0	5.6	3.92	4.8		G/G	C/C	G/G	C/C	T/T	C/T	E2/E3	I/I
0	1	38	0	117	62		63		0	0	0	0	0	0	4.9	1.6	6.8		G/G	C/C	G/G	C/C	T/T	C/C	E3/E3	I/I
0	1	38	0	151	87	170	95	32.9	0	0	0	0	0	0	4.3	0.89	4.9		G/G	C/T	G/A	C/T	T/T	C/T	E2/E3	I/D
0	2	39	0	133	99	158	53	21.2	1	0	0	0	0	0	4.6	1.47	4.6	5.8	G/G	C/T	G/A	C/T	T/T	C/C	E3/E3	I/D
0	2	39	0	130	98		60		0	0	0	0	0	0	6.3	1.53	8		G/G	C/C	G/G	C/T	T/T	C/C	E3/E3	I/I
0	1	39	0	107	72				0	0	0	0	0	0	5.4	0.82	4.6	5.8	G/G	C/T	G/A	C/T	T/T	C/C	E3/E3	I/I
0	2	39	0	110	60				0	0	0	0	0	0					G/G	C/C	G/G	C/T	T/T	C/C	E3/E3	I/I
0	1	39	0	120	90				0	0	0	0	0	0	5.7	1.48			G/G	C/C	G/G	C/T	T/T	C/C	E3/E3	I/D
0	2	39	0	113	82				0	0	0	0	0	0	10.1	5.89	6.2	5.6	G/G	C/T	G/A	C/C	T/T	C/C	E3/E3	I/D
0	1	39	0	120	70				0	0	0	0	0	0	4	0.74	4.3		G/G	C/C	G/G	C/T	C/T	C/C	E3/E4	I/I
0	1	40	0	158	102				1	0	0	0	0	0	4.5	0.97			T/T	C/T	G/A	C/T	T/T	C/T	E2/E3	D/D
0	1	40	0	144	89				1	0	0	0	0	0	4.4	1.37		5.7	G/G	C/C	G/G	C/C	T/T	C/C	E3/E3	I/I
0	2	40	0	103	65		61		0	0	0	0	0	0	8	2.11	5.7		G/G	T/T	A/A	C/C	T/T	C/C	E3/E3	I/D
0	2	40	0	110	75				0	0	0	0	0	0	3.2	0.77		5.2	G/G	C/C	G/G	C/T	T/T	C/C	E3/E3	I/D
0	2	40	0	115	68		48		0	0	0	0	0	0	4.4	1.61	4.8		G/G	C/T	G/A	C/T	T/T	C/C	E3/E3	I/I
0	1	40	0	117	61				0	0	0	0	0	0	5	3.45		4.4	G/T	C/T	G/A	C/C	C/T	C/C	E3/E4	I/I
0	1	40	0	127	76				0	0	0	0	0	0	5.2	1.24	4.4	5.8	G/G	C/C	G/G	C/C	T/T	C/C	E3/E3	I/D
0	1	40	0	100	70				0	0	0	0	0	0	4.6	1.2			G/G	C/C	G/G	C/T	C/C	C/C	E4/E4	I/I
0	1	40	0	116	65		55		0	0	0	0	0	0	4.1	1.12	5.4		G/G	C/C	G/G	C/T	T/T	C/C	E3/E3	I/I
0	1	40	0	137	89				0	0	0	0	0	0	6.8	2.26	4.7	6	G/G	C/T	G/A	C/C	T/T	C/C	E3/E3	I/I
0	2	41	0	105	70		65		0	0	0	0	0	0	4	1.5	4		G/T	T/T	A/A	T/T	T/T	C/C	E3/E3	D/D
0	2	41	0	110	80		46.5		0	0	0	0	0	0	4.7	0.83	4.7		G/G	C/T	G/A	C/C	T/T	C/T	E2/E3	I/I
0	2	41	0	155	103				0	0	0	0	0	0	5.6	0.41		5.3	G/T	C/C	G/G	C/C	C/T	C/C	E3/E4	I/D
0	1	41	0	131	93				0	0	0	0	0	0				5.8	G/G	C/T	G/A	C/T	T/T	C/C	E3/E3	I/D
0	1	41	0	108	67				0	0	0	0	0	0	3.1	0.98		5.6	G/G	C/C	G/G	C/C	T/T	C/C	E3/E3	I/I
0	1	41	0	107	74				0	0	0	0	0	0	3.6	1.48			G/G	C/C	G/G	C/T	T/T	C/C	E3/E3	I/D
0	1	41	0	119	68				0	0	0	0	0	0	3.8	1.98	4.3	5.7	G/G	C/C	G/G	C/C	T/T	T/T	E2/E2	D/D
0	2	41	0	125	69				0	0	0	0	0	0			4.1		G/G	C/C	G/G	C/C	T/T	C/C	E3/E3	I/D
0	1	42	0	108	77		77		0	0	0	0	0	0	4.8	0.66	10.4		G/G	C/C	G/G	C/T	T/T	C/T	E2/E3	I/D
0	1	42	0	112	73				0	0	0	0	0	0	3.7	2.11			G/G	C/T	G/A	C/C	C/T	C/C	E3/E4	I/D
0	1	42	0	117	78				0	0	0	0	0	0	3.3	0.89			G/G	C/T	G/A	C/C	T/T	C/C	E3/E3	D/D
0	2	42	0	132	88				0	0	0	0	0	0	5.1	1.2			G/T	C/C	G/G	C/C	T/T	C/C	E3/E3	I/I
0	2	42	0	100	52				0	0	0	0	0	0				5.6	G/G	C/T	G/A	C/C	T/T	C/C	E3/E3	I/I
0	2	42	0	98	66		45		0	0	0	0	0	0	4.4	1.81	4.2		G/T	C/T	G/A	C/C	T/T	C/C	E3/E3	D/D
0	2	42	0	90	57				0	0	0	0	0	0					G/G	C/T	G/A	C/C	T/T	C/C	E3/E3	I/I
0	1	42	0	134	89				0	0	0	0	0	0	4.8	2.06	4.3	5.7	G/G	C/T	G/A	C/C	T/T	C/C	E3/E3	I/D
0	1	42	0	120	70				0	0	0	0	0	0	7.4	2.29			G/T	C/C	G/G	C/T	T/T	C/C	E3/E3	I/D
0	2	42	0	127	76				0	0	0	0	0	0					G/T	C/C	G/G	C/C	T/T	C/C	E3/E3	I/I
0	2	43	0	142	90				1	0	0	0	0	0	6.6	2.06		5.3	G/G	C/C	G/G	C/C	T/T	C/T	E2/E3	I/D
0	2	43	0	112	73		49		0	0	0	0	0	0	4.4	1.97	2.8		G/G	C/T	G/A	C/C	C/T	C/C	E3/E4	I/D
0	1	43	0	125	77		60		0	0	0	0	0	0	4.6	0.81	4.9		G/T	C/T	G/A	C/C	T/T	C/C	E3/E3	I/I
0	1	43	0	129	80				0	0	0	0	0	0	4.3	0.98	4.3		G/G	C/C	G/G	C/C	T/T	C/C	E3/E3	I/D
0	2	43	0	112	68				0	0	0	0	0	0	7.9	1.14			G/G	C/C	G/G	C/C	T/T	C/C	E3/E3	I/I
0	1	43	0	107	72				0	0	0	0	0	0			5.1		G/G	C/T	G/A	C/T	T/T	C/T	E2/E3	I/D
0	2	43	0	120	80				0	0	0	0	0	0				5.5	G/G	C/C	G/G	C/T	T/T	C/C	E3/E3	I/D
0	2	43	0	130	78				0	0	0	0	0	0					G/G	C/T	G/A	C/C	T/T	C/C	E3/E3	I/I
0	1	43	0	114	73				0	0	0	0	0	0	6.4	0.87	6.2		G/G	C/C	G/G	C/T	T/T	C/C	E3/E3	D/D
0	2	43	0	118	88				0	0	0	0	0	0	4.2	0.85			G/G	C/C	G/G	C/T	T/T	C/T	E2/E3	I/D
0	1	44	0	123	76		50		0	1	0	0	0	0	5.3	2.28	12.7		G/G	C/T	G/A	C/T	T/T	C/C	E3/E3	I/D
0	1	44	0	117	85				0	0	0	0	0	0	7	1.42	5.6	6.7	G/G	T/T	A/A	C/T	T/T	C/C	E3/E3	D/D
0	2	44	0	108	72				0	0	0	0	0	0	4.2	4.6		6.2	G/G	C/T	G/A	C/C	T/T	T/T	E2/E2	I/I
0	2	44	0	135	99				0	0	0	0	0	0					G/G	C/C	G/G	C/C	T/T	C/C	E3/E3	I/I
0	2	44	0	119	78				0	0	0	0	0	0	7.3	0.74		6.1	G/G	C/T	G/A	C/C	T/T	C/C	E3/E3	I/I
0	2	44	0	105	63				0	0	0	0	0	0	3.2				G/G	C/T	G/A	C/C	T/T	C/T	E2/E3	D/D
0	2	44	0	141	84				0	0	0	0	0	0	4.7	1.18	5.4	4.4	G/G	C/T	G/A	C/C	T/T	C/C	E3/E3	I/I
0	2	44	0	120	80				0	0	0	0	0	0				5.3	G/G	C/C	G/G	C/T	T/T	C/C	E3/E3	I/D
0	2	44	0	136	92				0	0	0	0	0	0	5.1	1.76	9.1	5.5	G/G	C/C	G/G	C/T	T/T	C/C	E3/E3	I/D
0	2	45	0	140	80				0	0	0	0	0	0	5.2	1.62	4		G/G	C/C	G/G	C/C	T/T	C/C	E3/E3	I/I
0	2	45	0	130	90				0	0	0	0	0	0	4.3	0.74	4		G/G	C/T	G/A	C/C	T/T	C/C	E3/E3	I/I
0	1	45	0	113	72				0	0	0	0	0	0	5.9	0.47			G/G	C/T	G/A	C/T	T/T	C/C	E3/E3	I/I
0	2	45	0	110	72		38		0	0	0	0	0	0			7		G/T	C/T	G/A	C/T	C/T	C/C	E3/E4	I/I
0	2	45	0	140	82				0	0	0	0	0	0	5.2	1.51	3.8	6.2	G/G	C/C	G/G	T/T	T/T	C/C	E3/E3	I/D
0	1	45	0	127	68				0	0	0	0	0	0	3.7	3.4			G/G	C/C	G/G	C/C	T/T	C/C	E3/E3	I/D
0	1	45	0	117	85		71		0	0	0	0	0	0	5.3	2	5.2		G/T	C/T	G/A	C/C	T/T	C/C	E3/E3	I/D
0	2	45	0	108	70				0	0	0	0	0	0	7.9	1.36			G/G	C/T	G/A	T/T	T/T	C/C	E3/E3	I/D
0	1	45	0	110	51				0	0	0	0	0	0	4.5	1.34			G/G	C/T	G/A	C/T	T/T	C/C	E3/E3	I/I
0	1	45	0	109	66				0	0	0	0	0	0					G/G	C/C	G/G	C/C	T/T	C/C	E3/E3	I/D
0	2	46	0	110	64				0	0	0	0	0	0	6	2.48		5.7	G/T	C/C	G/G	C/T	T/T	C/C	E3/E3	I/D
0	1	46	0	116	73				0	0	0	0	0	0	7.7	2.54	5.8	5.5	G/G	T/T	A/A	C/C	T/T	C/C	E3/E3	D/D
0	1	46	0	120	70				0	0	0	0	0	0	3.7	0.51		5.7	G/G	C/C	G/G	C/C	T/T	C/C	E3/E3	D/D
0	2	46	0	145	85		63		0	0	0	0	0	0	5	1.29	4.7		G/G	C/C	G/G	C/C	T/T	C/C	E3/E3	I/I
0	2	46	0	136	95		48		0	0	0	0	0	0	4.1	0.77	4.2		G/G	C/C	G/G	C/C	T/T	C/C	E3/E3	I/I
0	2	47	0	103	76				0	1	0	0	0	0	5.9	1.4	14.1		G/G	C/C	G/G	C/C	C/T	C/C	E3/E4	I/D
0	2	47	0	119	61				1	0	0	0	0	0	5.8	1.06			G/G	C/C	G/G	T/T	C/T	C/C	E3/E4	I/I
0	1	47	0	112	70				0	0	0	0	0	0	4.9	1.39			G/G	C/C	G/G	C/C	T/T	C/C	E3/E3	I/I
0	2	47	0	131	89		60		0	0	0	0	0	0	5.8	2.24	5.2		G/G	C/C	G/G	C/T	T/T	C/C	E3/E3	I/I
0	1	47	0	106	54		65		0	0	0	0	0	0	3.2	1.3	5		G/T	C/C	G/G	C/C	T/T	C/C	E3/E3	I/D
0	2	47	0	108	65				0	0	0	0	0	0			6.5	6.1	G/T	C/T	G/A	C/C	T/T	C/C	E3/E3	D/D
0	1	47	0	123	71				0	0	0	0	0	0	4.7	2.08	6		G/G	C/T	G/A	C/T	T/T	C/C	E3/E3	I/D
0	2	47	0	96	64		52		0	0	0	0	0	0	3.6	0.44	4.7		G/G	C/C	G/G	C/C	T/T	C/C	E3/E3	I/D
0	2	47	0	125	60				0	0	0	0	0	0					G/T	C/T	G/A	C/T	T/T	C/T	E2/E3	I/D
0	1	47	0	95	62				0	0	0	0	0	0	5.1	0.9	4.6		G/T	T/T	A/A	C/C	T/T	C/C	E3/E3	I/I
0	1	47	0	138	94				0	0	0	0	0	0					G/G	T/T	A/A	T/T	T/T	C/C	E3/E3	I/D
0	1	47	0	137	93				0	0	0	0	0	0	7.1	5.58	5.3	5.7	G/G	C/C	G/G	C/T	T/T	C/T	E2/E3	D/D
0	1	47	0	145	93				0	0	0	0	0	0	4.8	0.71	6		G/T	C/C	G/G	C/C	T/T	C/C	E3/E3	I/I
0	2	48	0	111	68		49		0	1	0	0	0	0			4.9		G/G	T/T	A/A	C/C	T/T	C/C	E3/E3	I/I
0	2	48	0	160	98		65		0	0	0	0	0	0	5.2	0.58	4.6		G/G	C/C	G/G	C/C	C/T	C/C	E3/E4	D/D
0	2	48	0	122	78				0	0	0	0	0	0	4.6	1.19	4.6		G/G	C/C	G/G	C/C	T/T	C/C	E3/E3	D/D
0	2	48	0	110	76				0	0	0	0	0	0					G/G	C/C	G/G	C/C	T/T	C/T	E2/E3	I/I
0	2	48	0	96	60				0	0	0	0	0	0	4.5	0.82		5.8	G/G	C/C	G/G	T/T	T/T	C/C	E3/E3	I/D
0	2	48	0	129	70				0	0	0	0	0	0	4.8	0.71	5.2		G/G	C/C	G/G	C/C	T/T	C/C	E3/E3	I/D
0	2	48	0	135	78	162	45	17.1	0	0	0	0	0	0	6.3	1.11	4.7	5.7	G/G	C/T	G/A	C/T	T/T	C/C	E3/E3	I/D
0	2	48	0	130	84				0	0	0	0	0	0	4.2	0.78	5.6	6	G/G	C/C	G/G	C/T	T/T	C/C	E3/E3	I/D
0	2	48	0	124	70		42		0	0	0	0	0	0	4.3	0.84	4.4		G/G	C/T	G/A	C/C	T/T	C/T	E2/E3	I/I
0	2	48	0	130	84				0	0	0	0	0	0					G/G	C/C	G/G	C/T	T/T	C/C	E3/E3	I/D
0	2	48	0	125	84				0	0	0	0	0	0			7.3		G/G	C/C	G/G	C/T	T/T	C/T	E2/E3	I/I
0	2	49	0	148	92				1	0	0	0	0	0	5.2	1.11	4.4	5.6	G/G	C/C	G/G	C/C	T/T	C/C	E3/E3	I/D
0	2	49	0	123	79				0	0	0	0	0	0	6.9	1.55	5.2		G/G	C/C	G/G	C/T	C/T	C/C	E3/E4	I/I
0	1	49	0	134	80				0	0	0	0	0	0	6	2.04			G/G	C/T	G/A	C/T	T/T	C/C	E3/E3	I/D
0	2	49	0	162	93				0	0	0	0	0	0	4.2	1.01	5.3		G/T	C/C	G/G	C/C	T/T	C/C	E3/E3	I/I
0	1	49	0	99	69				0	0	0	0	0	0	4.7	1.74	4.7	5.8	G/T	C/T	G/A	C/T	T/T	C/C	E3/E3	I/I
0	2	49	0	95	60				0	0	0	0	0	0	6.3	0.98	6.7		G/G	C/C	G/G	C/T	T/T	C/C	E3/E3	I/D
0	2	49	0	145	95				0	0	0	0	0	0	4.7	1.9		9.4	G/G	C/T	G/A	C/C	T/T	C/C	E3/E3	I/D
0	1	49	0	118	84		56		0	0	0	0	0	0	3.5	1.2	5.5		G/G	C/C	G/G	C/T	T/T	C/C	E3/E3	I/I
0	2	49	0	140	90				0	0	0	0	0	0	5.2	1.89	5.2	6	G/G	T/T	A/A	C/C	C/T	C/C	E3/E4	I/I
0	2	49	0	136	85		49		0	0	0	0	0	0	4.7	0.45	5.1		G/G	C/C	G/G	C/C	C/T	C/C	E3/E4	I/D
0	2	49	0	113	75				0	0	0	0	0	0	4.8	3.12		5.4	G/G	C/C	G/G	C/T	T/T	C/T	E2/E3	I/I
0	1	49	0	133	84				0	0	0	0	0	0	5.9	2.09			G/G	T/T	A/A	C/C	C/T	C/C	E3/E4	I/D
0	1	50	0	140	80				1	0	0	0	0	0	5.8	0.89	4.6	5.5	G/G	C/C	G/G	C/T	T/T	C/C	E3/E3	I/D
0	2	50	0	139	73		50		0	0	0	0	0	0	4.6	2.03	5.2		G/T	C/C	G/G	C/C	T/T	C/T	E2/E3	I/I
0	2	50	0	110	62		50		0	0	0	0	0	0			4.7		G/T	C/C	G/G	C/T	C/T	C/C	E3/E4	I/I
0	2	50	0	120	64		45		0	0	0	0	0	0	5.4	0.47	4.9		G/G	C/C	G/G	C/T	C/T	C/C	E3/E4	I/D
0	2	50	0	108	75				0	0	0	0	0	0	4.5	1.54			G/G	C/T	G/A	C/C	C/T	C/C	E3/E4	I/D
0	1	50	0	120	70				0	0	0	0	0	0	4.8	1.78	6.3	6.2	G/G	C/C	G/G	C/T	T/T	C/C	E3/E3	I/D
0	2	50	0	140	100				0	0	0	0	0	0	4.2	0.83	5.1	5.9	G/T	C/C	G/G	C/T	T/T	C/C	E3/E3	I/D
0	2	50	0	93	54				0	0	0	0	0	0	1.8	2.66	4.9		G/G	C/C	G/G	C/C	T/T	C/C	E3/E3	I/I
0	2	50	0	135	75				0	0	0	0	0	0					G/T	C/C	G/G	C/T	T/T	C/C	E3/E3	I/D
0	1	51	0	122	80				0	1	0	0	0	0			10		G/G	C/C	G/G	C/T	C/T	C/C	E3/E4	D/D
0	2	51	0	130	80		68.5		0	0	0	0	0	0			2.7		G/G	C/T	G/A	C/C	T/T	C/T	E2/E3	I/I
0	2	51	0	150	94		53		0	0	0	0	0	0	4.9	0.73	4.1		G/T	C/C	G/G	T/T	T/T	C/T	E2/E3	I/I
0	2	51	0				38		0	0	0	0	0	0	5.5	0.55	3.6		G/G	C/T	G/A	C/T	T/T	C/C	E3/E3	I/I
0	1	51	0	132	87				0	0	0	0	0	0	5.6	0.94		5.8	G/G	C/T	G/A	C/C	T/T	C/C	E3/E3	I/I
0	2	51	0	153	88		53		0	0	0	0	0	0			5		G/G	C/T	G/A	C/T	T/T	C/T	E2/E3	I/D
0	2	51	0	86	51				0	0	0	0	0	0			4.8		G/T	C/T	G/A	C/T	T/T	C/C	E3/E3	I/D
0	2	51	0	122	83				0	0	0	0	0	0			4.4		G/G	T/T	A/A	C/C	T/T	C/C	E3/E3	I/I
0	2	51	0	134	95				0	0	0	0	0	0	4.8	0.94			G/G	C/C	G/G	C/T	T/T	C/C	E3/E3	I/D
0	1	51	0	91	55				0	0	0	0	0	0	5.3	0.77	4.9		G/G	C/C	G/G	C/C	T/T	C/C	E3/E3	I/I
0	2	51	0	90	70		56		0	0	0	0	0	0			5.3		G/G	C/T	G/A	C/C	T/T	C/C	E3/E3	I/D
0	1	51	0	92	73				0	0	0	0	0	0	5.8	1.25	4.4		G/G	C/T	G/A	T/T	T/T	C/C	E3/E3	I/I
0	2	51	0	130	80		65		0	0	0	0	0	0	4.8	0.76	3.5		G/T	C/T	G/A	C/C	T/T	C/C	E3/E3	I/D
0	2	52	0	159	103				1	0	0	0	0	0	5.4	1.33	6.8		G/G	C/C	G/G	C/C	C/T	C/C	E3/E4	I/I
0	2	52	0	120	78		57		0	0	0	0	0	0	4.9	1.04	4.6		G/T	C/C	G/G	C/C	T/T	C/C	E3/E3	I/D
0	2	52	0	130	80		75		0	0	0	0	0	0	5	0.64	7.1		G/G	C/C	G/G	C/C	C/T	C/C	E3/E4	I/D
0	1	52	0	106	66		58		0	0	0	0	0	0	4.8	0.57	5.4		G/G	C/T	G/A	C/C	T/T	C/C	E3/E3	I/I
0	2	52	0	128	77	157	50	20.3	0	0	0	0	0	0	3.5	0.84	4.3		G/G	C/C	G/G	C/C	T/T	C/T	E2/E3	I/D
0	2	52	0	106	70				0	0	0	0	0	0					G/G	C/T	G/A	C/C	T/T	C/C	E3/E3	I/I
0	1	52	0	147	99		80		0	0	0	0	0	0	4.4	1.04	5.5		G/T	C/C	G/G	C/T	T/T	C/C	E3/E3	I/D
0	2	52	0	120	77				0	0	0	0	0	0	3.7	0.65			G/G	C/C	G/G	C/C	C/T	C/T	E2/E4	I/D
0	2	53	0	138	81				0	1	0	0	0	0	4.6	1.26	7.14	5.6	G/T	C/C	G/G	C/C	T/T	C/C	E3/E3	D/D
0	1	53	0	117	77		76		0	1	0	0	0	0	5.4	0.46	5.9		G/T	C/C	G/G	C/T	T/T	C/C	E3/E3	I/I
0	1	53	0	120	79				1	0	0	0	0	0	6.8	1.2		5.5	G/G	C/C	G/G	C/T	T/T	C/C	E3/E3	I/D
0	2	53	0	126	81		65		1	0	0	0	0	0	7.1	1.44	6.6		G/G	C/C	G/G	C/T	T/T	C/C	E3/E3	I/I
0	1	53	0	110	77		60		0	0	0	0	0	0	5.8	1.03	4.6		T/T	C/T	G/A	T/T	T/T	C/C	E3/E3	I/D
0	1	53	0	105	69		68		0	0	0	0	0	0	4.5	1.47	4		G/T	C/T	G/A	C/C	C/T	C/C	E3/E4	I/I
0	2	53	0	136	81				0	0	0	0	0	0	4.8	1			G/T	C/C	G/G	T/T	T/T	C/C	E3/E3	I/I
0	2	53	0	120	83				0	0	0	0	0	0	8.9	1.73	6.6		G/T	T/T	A/A	C/T	T/T	C/C	E3/E3	I/D
0	1	53	0	133	90		56.5		0	0	0	0	0	0	7.7	1.1	4.9		G/T	T/T	A/A	C/C	C/T	C/C	E3/E4	I/D
0	2	53	0	130	80				0	0	0	0	0	0	5.2	2.56	5.3		G/G	C/C	G/G	C/C	T/T	C/C	E3/E3	I/I
0	1	53	0	156	101				0	0	0	0	0	0	5.4	2			G/G	C/T	G/A	C/T	C/T	C/C	E3/E4	I/I
0	2	53	0	110	76	162	48	18.3	0	0	0	0	0	0	3.3	0.59	4.7	5.5	G/G	C/T	G/A	C/T	T/T	C/C	E3/E3	I/I
0	1	53	0	112	84				0	0	0	0	0	0	3.9	0.92		6.2	G/G	C/T	G/A	C/C	C/T	C/T	E2/E4	I/I
0	2	53	0	138	88				0	0	0	0	0	0	4.5	1.62	4.4		G/G	C/C	G/G	C/C	T/T	C/T	E2/E3	I/D
0	2	54	0	133	101				1	0	0	0	0	0	4.5	1.09	4.6	5.7	G/G	C/C	G/G	T/T	T/T	C/C	E3/E3	I/I
0	2	54	0	170	90				1	0	0	0	0	0	4.8	0.91	4.9		G/T	C/T	G/A	C/T	T/T	C/C	E3/E3	I/I
0	2	54	0	120	80		57		0	0	0	0	0	0	5.1	1.18	5.4		G/G	C/T	G/A	C/T	T/T	C/C	E3/E3	I/I
0	2	54	0	112	68		62		0	0	0	0	0	0	5.4	1.18	4.8		G/G	C/C	G/G	C/C	T/T	C/C	E3/E3	I/I
0	2	54	0	160	117				0	0	0	0	0	0			4.8		G/T	C/C	G/G	C/T	T/T	C/T	E2/E3	I/I
0	2	54	0	112	69		65		0	0	0	0	0	0			4.8		G/G	C/T	G/A	C/C	T/T	C/C	E3/E3	I/I
0	2	54	0	142	90		63		0	0	0	0	0	0	4.5	1.15	4.9		G/G	C/C	G/G	T/T	T/T	C/C	E3/E3	I/D
0	2	54	0	138	75				0	0	0	0	0	0	5.1	3.25			G/T	C/C	G/G	C/T	T/T	C/C	E3/E3	I/D
0	2	54	0	112	69		40		0	0	0	0	0	0			4.5		G/G	C/C	G/G	C/T	T/T	C/C	E3/E3	I/I
0	1	54	0	112	68				0	0	0	0	0	0	5.4	1.18	4.8	5.7	G/G	C/C	G/G	C/C	T/T	C/C	E3/E3	I/I
0	1	54	0	156	74				0	0	0	0	0	0	4	0.73	4.5	6.6	G/G	T/T	A/A	C/T	T/T	C/C	E3/E3	I/I
0	2	54	0	180	96				0	0	0	0	0	0	7.1	0.54			G/G	C/T	G/A	C/C	C/T	C/C	E3/E4	I/I
0	1	55	0	120	75				0	1	0	0	0	0	3.5	0.77		6.4	G/T	C/C	G/G	C/T	C/T	C/C	E3/E4	D/D
0	2	55	0	150	80		52		0	0	0	0	0	0			4.1		G/G	C/T	G/A	C/C	T/T	C/C	E3/E3	I/D
0	2	55	0	132	90		55		0	0	0	0	0	0	4	0.9	4.8		G/G	C/C	G/G	C/C	T/T	C/C	E3/E3	I/D
0	2	55	0	133	88				0	0	0	0	0	0	5.2	0.87		6.3	G/G	C/C	G/G	C/C	C/T	C/T	E2/E4	I/D
0	1	55	0	101	70				0	0	0	0	0	0	3.3	0.8	4.2		G/G	T/T	A/A	C/T	T/T	C/C	E3/E3	I/D
0	1	55	0	126	81	168	60	21.3	0	0	0	0	0	0	4.3	1.38	4.9	6.1	G/G	C/C	G/G	C/T	T/T	C/C	E3/E3	I/D
0	1	55	0	138	85				0	0	0	0	0	0	3.6	1	15.8	7.7	G/G	C/C	G/G	C/C	T/T	C/C	E3/E3	I/D
0	2	56	0	140	81				0	1	0	0	0	0	6.5	2.77	9.2	8.1	G/G	T/T	A/A	T/T	T/T	C/C	E3/E3	I/I
0	2	56	0	120	70		50		0	0	0	0	0	0			2.8	7.9	G/T	C/C	G/G	C/T	T/T	C/C	E3/E3	I/I
0	1	56	0	109	75				0	0	0	0	0	0	4.9	1.17	5.4	6	G/G	C/T	G/A	C/T	T/T	C/T	E2/E3	I/D
0	2	56	0	120	80		55		0	0	0	0	0	0	4.2	2.07	4.8		G/T	C/T	G/A	C/C	C/T	C/C	E3/E4	I/D
0	2	56	0	98	65				0	0	0	0	0	0					G/G	C/T	G/A	C/C	C/T	C/C	E3/E4	I/I
0	1	57	0	118	82				0	1	0	0	0	0					G/G	C/T	G/A	C/C	T/T	C/T	E2/E3	I/I
0	2	57	0	115	76		55		0	0	0	0	0	0	4	0.73	4.3		G/G	C/T	G/A	T/T	T/T	C/T	E2/E3	I/D
0	1	57	0	117	69	165	57	20.9	0	0	0	0	0	0	6.1	6.46	4.5	5.9	G/G	C/T	G/A	C/T	T/T	C/C	E3/E3	I/D
0	2	57	0	110	70	150	50.2	22.3	0	0	0	0	0	0	3.7	0.5	4.5	5.2	G/G	C/T	G/A	C/T	C/T	C/C	E3/E4	I/D
0	1	57	0	108	63				0	0	0	0	0	0	4.2	1.97	5.8		G/G	C/T	G/A	C/T	C/T	C/C	E3/E4	I/I
0	2	57	0	150	80		46.5		0	0	0	0	0	0	5.3	1.09	4		G/G	C/C	G/G	C/C	T/T	C/C	E3/E3	I/D
0	1	57	0	119	84				0	0	0	0	0	0	5.5	6	9.7	6.7	G/G	C/C	G/G	C/C	C/T	C/C	E3/E4	I/I
0	2	57	0	124	88				0	0	0	0	0	0	4	0.58		5.8	G/G	C/T	G/A	C/T	T/T	C/T	E2/E3	I/I
0	2	57	0	142	89		64.7		0	0	0	0	0	0	4.2	0.89	5.1		G/T	C/C	G/G	C/T	T/T	C/C	E3/E3	I/I
0	1	57	0	124	73		54		0	0	0	0	0	0	3.5	0.99	6.2		G/T	C/T	G/A	C/C	T/T	C/T	E2/E3	I/D
0	1	57	0	112	90				0	0	0	0	0	0					G/G	C/T	G/A	C/C	T/T	C/C	E3/E3	I/D
0	1	57	0	124	73				0	0	0	0	0	0	3.5	0.99	6.2	6.8	G/T	C/C	G/G	C/C	C/T	C/C	E3/E4	I/D
0	1	57	0	119	80				0	0	0	0	0	0	4	1.72	5.3	6.3	G/G	C/C	G/G	C/T	T/T	C/C	E3/E3	I/I
0	1	58	0	170	100		93		1	0	0	0	0	0	3.8	1.35	5.4		G/T	C/C	G/G	C/C	T/T	C/C	E3/E3	I/I
0	2	58	0	140	82	155	50	20.8	1	0	0	0	0	0	6.6	0.85	6		G/G	C/C	G/G	T/T	T/T	C/C	E3/E3	I/I
0	1	58	0	107	62				1	0	0	0	0	0			4		G/T	C/T	G/A	C/T	T/T	C/C	E3/E3	I/I
0	1	58	0	139	74		68		0	0	0	0	0	0	6.2	5.37	14.9		G/G	C/C	G/G	C/C	T/T	C/C	E3/E3	D/D
0	2	58	0	126	77				0	0	0	0	0	0	6.1	2.35	5.7	6.2	G/G	C/C	G/G	C/C	C/T	C/C	E3/E4	I/I
0	1	58	0	134	78		45		0	0	0	0	0	0	4.4	0.49	5		G/G	C/C	G/G	C/C	T/T	C/C	E3/E3	I/D
0	1	58	0	112	74				0	0	0	0	0	0	5.4	1.24	4.5	6.1	G/G	C/C	G/G	C/T	T/T	C/C	E3/E3	I/I
0	2	58	0	128	96				0	0	0	0	0	0					G/G	T/T	A/A	C/C	T/T	C/C	E3/E3	I/D
0	2	58	0	111	70				0	0	0	0	0	0	7.8	3.4	4		G/G	C/C	G/G	C/C	T/T	C/C	E3/E3	I/I
0	1	58	0	120	70				0	0	0	0	0	0	4.8	1.78	6.3	6.2	G/G	C/T	G/A	C/C	T/T	C/C	E3/E3	I/I
0	2	58	0	106	66				0	0	0	0	0	0	6.4	0.86			G/T	T/T	A/A	C/T	T/T	C/C	E3/E3	I/D
0	2	59	0	142	85	164	64	23.8	1	1	0	0	0	0	6.6	2.87	4.9	6.5	G/T	C/C	G/G	C/C	T/T	C/T	E2/E3	I/I
0	2	59	0	135	90		54		1	0	0	0	0	0	6.4	1.78	9		G/G	C/C	G/G	T/T	T/T	C/C	E3/E3	I/I
0	1	59	0	124	85	167	70	25.1	1	0	0	0	0	0	4.8	1.16	5.1	5.7	G/G	C/C	G/G	C/T	T/T	C/C	E3/E3	I/D
0	1	59	0	110	70				0	0	0	0	0	0					G/G	C/T	G/A	C/C	C/T	C/C	E3/E4	I/D
0	2	59	0	103	70				0	0	0	0	0	0					G/G	C/C	G/G	C/C	T/T	C/T	E2/E3	I/I
0	2	59	0	138	89				0	0	0	0	0	0	5.7	1.18	5.4		G/G	C/T	G/A	C/C	T/T	C/C	E3/E3	I/D
0	2	59	0	128	89				0	0	0	0	0	0	5.6	0.8	4.8	5.5	G/G	C/T	G/A	C/C	T/T	C/C	E3/E3	I/D
0	1	59	0	126	89		54.8		1	0	0	0	0	0			4.2		G/G	C/T	G/A	C/T	C/T	C/C	E3/E4	I/D
0	2	60	0	139	83				1	0	0	0	0	0	4.9	1.92	8.1	7.9	G/G	C/C	G/G	C/C	T/T	C/T	E2/E3	I/I
0	2	60	0	96	65		45		0	0	0	0	0	0	5.3	0.93	4.9		G/G	C/C	G/G	C/T	T/T	C/C	E3/E3	I/I
0	2	60	0	116	66		54		0	0	0	0	0	0	4.9	1.01	4.7		G/G	T/T	A/A	C/C	T/T	C/C	E3/E3	I/I
0	2	60	0	136	89				0	0	0	0	0	0	5.9	1.71	4.6		G/G	C/T	G/A	C/C	C/T	C/C	E3/E4	I/D
0	1	60	0	126	75		50		0	0	0	0	0	0	4	1.39	5		G/G	C/C	G/G	C/C	T/T	C/C	E3/E3	D/D
0	2	60	0	105	77		46		0	0	0	0	0	0	5.4	1.42	5		G/G	C/T	G/A	C/C	C/T	C/C	E3/E4	I/I
0	1	60	0	127	90				0	0	0	0	0	0	8.6	1.07			T/T	C/T	G/A	C/C	T/T	C/C	E3/E3	D/D
0	2	61	0	100	65	157	63.3	25.7	1	0	0	0	0	0	3	2.01	5	6.6	G/T	C/C	G/G	C/T	T/T	C/C	E3/E3	I/I
0	2	61	0	114	65				1	0	0	0	0	0	3.7	1.44	13.2		G/G	C/C	G/G	C/T	T/T	C/T	E2/E3	I/D
0	2	61	0	126	80				0	0	0	0	0	0	4.4	1.18	4.7		G/G	C/C	G/G	C/C	T/T	C/C	E3/E3	I/I
0	2	61	0	156	103				0	0	0	0	0	0	4.5	1.45	4.9		G/G	C/T	G/A	C/T	C/T	C/C	E3/E4	I/I
0	1	61	0	159	95				0	0	0	0	0	0			6	4.4	G/T	C/C	G/G	C/T	T/T	C/C	E3/E3	I/I
0	1	61	0	158	102				0	0	0	0	0	0					G/G	C/T	G/A	C/T	T/T	C/C	E3/E3	I/I
0	1	61	0	140	80				0	0	0	0	0	0	4.3	3.83	6.1	6.5	G/G	C/T	G/A	C/C	T/T	C/C	E3/E3	I/I
0	2	61	0	129	73				0	0	0	0	0	0	5.8	1			G/G	C/T	G/A	C/C	C/T	C/C	E3/E4	I/D
0	1	61	0	155	102				0	0	0	0	0	0	4.9	0.64	4.3		G/G	C/C	G/G	C/C	T/T	C/C	E3/E3	I/I
0	1	61	0	113	69				0	0	0	0	0	0	4.6	1.7			G/T	C/C	G/G	C/C	C/T	C/C	E3/E4	I/D
0	2	62	0	122	70				0	1	0	0	0	0	3.6	1.24			G/G	C/T	G/A	C/T	T/T	C/C	E3/E3	I/I
0	2	62	0	129	74				1	1	0	0	0	0	5.7	1.74	6	8.4	G/G	C/C	G/G	C/C	C/C	C/C	E4/E4	I/I
0	2	62	0	125	85				0	0	0	0	0	0	4.7	1.63		5.9	G/G	C/C	G/G	C/C	T/T	C/C	E3/E3	I/D
0	2	62	0	112	80		54		0	0	0	0	0	0	5.2	1.3	5.3		T/T	C/C	G/G	C/C	T/T	C/C	E3/E3	D/D
0	2	62	0	116	60		48		0	0	0	0	0	0	5.6	1.61	4.9	9.1	G/T	C/C	G/G	C/C	T/T	C/C	E3/E3	D/D
0	2	62	0	106	69	162	59	22.5	0	0	0	0	0	0	5.5	1.56	5.2	5.8	G/G	C/T	G/A	C/C	C/T	C/C	E3/E4	I/D
0	2	63	0	150	101	158	60	24	1	1	0	0	0	0				5.8	G/G	C/C	G/G	C/C	C/T	C/C	E3/E4	I/I
0	2	63	0	117	71	150	37	16.4	1	1	0	0	0	0	6.6	1.32	4.8		G/G	C/C	G/G	C/T	T/T	C/C	E3/E3	I/D
0	1	63	0	144	89		62		0	0	0	0	0	0	6.3	0.9	4.8		G/G	C/C	G/G	C/T	T/T	C/C	E3/E3	I/I
0	1	63	0	120	65				0	0	0	0	0	0	5.1	0.72			G/G	C/C	G/G	T/T	T/T	C/C	E3/E3	I/I
0	1	63	0	160	90				0	0	0	0	0	0	5.2	0.57	5.8		G/G	C/T	G/A	T/T	T/T	C/C	E3/E3	I/I
0	2	63	0	120	80				0	0	0	0	0	0	4.8	0.78		6	G/G	C/C	G/G	C/C	T/T	C/C	E3/E3	I/I
0	1	63	0	86	57				0	0	0	0	0	0	4.3	1.74	4.6	5.1	G/G	C/C	G/G	C/C	C/T	C/C	E3/E4	D/D
0	1	63	0	144	89				0	0	0	0	0	0	6.3	0.9	6.1		G/G	C/C	G/G	C/T	T/T	C/C	E3/E3	I/I
0	1	63	0	134	68				0	0	0	0	0	0	4.7	0.6			G/G	C/C	G/G	C/C	T/T	C/C	E3/E3	I/D
0	1	63	0	100	60				0	0	0	0	0	0				4.7	G/G	C/T	G/A	C/C	T/T	C/C	E3/E3	I/I
0	2	64	0	150	86				1	0	0	0	0	0	5.9	1.15	4.5	6	G/G	C/C	G/G	C/C	T/T	C/T	E2/E3	I/I
0	2	64	0	130	80				0	0	0	0	0	0	5.6	4.35	4.5		G/T	C/C	G/G	C/C	T/T	C/C	E3/E3	I/I
0	1	64	0	133	93	170	62	21.5	0	0	0	0	0	0	4.5	1.63	5.7	5.6	G/G	T/T	G/G	C/T	T/T	C/C	E3/E3	I/I
0	2	64	0	129	80		48		0	0	0	0	0	0	6.3	1.53	4.8		G/T	C/T	G/A	T/T	T/T	C/C	E3/E3	I/I
0	2	65	0	144	88		66		0	1	0	0	0	0	6.1	1.58	10.3		G/G	C/T	G/A	C/C	T/T	C/C	E3/E3	I/D
0	2	65	0	110	61				1	1	0	0	0	0	5.4	5.24		7.5	G/G	C/C	G/G	C/T	T/T	C/C	E3/E3	D/D
0	2	65	0	162	112		58		1	0	0	0	0	0	6.4	2.58	7		G/G	C/C	G/G	C/T	T/T	C/C	E3/E3	I/D
0	2	65	0	145	77				1	0	0	0	0	0	5.3	1.9	4.5		G/G	C/C	G/G	C/T	T/T	C/C	E3/E3	I/I
0	2	65	0	155	85		68		1	0	0	0	0	0	5.4	0.68	5.4	4.7	G/T	C/T	G/A	C/C	T/T	C/C	E3/E3	I/D
0	2	65	0	106	70		60		0	0	0	0	0	0	3.9	1.18	4.2		G/G	C/C	G/G	C/T	T/T	C/C	E3/E3	I/D
0	2	65	0	145	85				0	0	0	0	0	0	5.4	0.73		5.6	G/G	C/T	G/A	C/T	C/T	C/C	E3/E4	I/I
0	2	65	0	125	79				0	0	0	0	0	0	1.9	1.22	4.1	6.5	G/G	C/C	G/G	C/C	T/T	C/T	E2/E3	I/D
0	2	65	0	130	89		55		0	0	0	0	0	0	4.4	1.49	5.1		G/G	T/T	A/A	C/T	T/T	C/C	E3/E3	I/D
0	1	65	0	115	75				0	0	0	0	0	0	4.8	1.02	4.6	5.9	G/G	T/T	A/A	C/C	T/T	C/C	E3/E3	D/D
0	1	66	0	135	85				1	0	0	0	0	0	4.3	1.27		5.8	G/G	C/C	G/G	C/T	C/T	C/C	E3/E4	I/D
0	1	66	0	187	112				1	0	0	0	0	0	4.4	1.63	6.7		G/G	C/C	G/G	C/T	T/T	C/C	E3/E3	I/I
0	2	66	0	93	52	158	48	19.2	0	0	0	0	0	0	3.1	2.72	5.2	5.2	G/G	C/C	G/G	C/C	C/T	C/C	E3/E4	I/I
0	2	66	0	110	80				0	0	0	0	0	0	5.6	1.42		6.3	G/G	C/C	G/G	C/C	T/T	C/C	E3/E3	I/I
0	2	66	0	125	85				0	0	0	0	0	0	6.7	2.73	3.5		G/G	C/C	G/G	C/C	T/T	C/C	E3/E3	I/I
0	2	66	0	121	65				0	0	0	0	0	0	5.4	0.62		5.5	G/G	C/T	G/A	C/T	T/T	C/C	E3/E3	I/I
0	1	66	0	129	73		48		0	0	0	0	0	0	3.5	0.83	4.5		G/T	C/C	G/G	C/C	T/T	C/C	E3/E3	I/D
0	1	66	0	124	83				0	0	0	0	0	0	5.2	0.86		6.5	G/G	C/C	G/G	C/C	C/T	C/C	E3/E4	I/D
0	2	67	0	140	90		60		1	0	0	0	0	0	6.5	2.25	4.3		G/G	C/C	G/G	C/T	C/T	C/C	E3/E4	D/D
0	2	67	0	113	60				0	0	0	0	0	0	5.5	1.54			G/G	T/T	G/G	C/C	C/T	C/C	E3/E4	D/D
0	2	67	0	176	98				0	0	0	0	0	0					G/G	C/C	G/G	C/C	C/C	C/C	E4/E4	I/I
0	1	67	0	159	88				0	0	0	0	0	0	4.7	0.79		5.7	G/G	C/C	G/G	T/T	T/T	C/C	E3/E3	I/I
0	2	67	0	144	84				0	0	0	0	0	0	4.8	2.63	5.3		G/G	C/T	G/A	C/C	C/T	C/T	E2/E4	I/I
0	2	67	0	121	70				0	0	0	0	0	0	3.8	1.81	5.2	5.6	G/G	C/T	G/A	T/T	C/T	C/T	E2/E4	I/D
0	2	68	0	162	88				1	1	0	0	0	0	5.6	0.95	5.4	8.3	G/G	C/C	G/G	C/C	T/T	C/C	E3/E3	I/D
0	2	68	0	160	100				1	0	0	0	0	0	5.3	2.41	4.9	6.1	G/G	T/T	A/A	C/C	T/T	C/T	E2/E3	I/D
0	2	68	0	130	80				1	0	0	0	0	0					G/T	C/C	G/G	C/C	T/T	C/C	E3/E3	I/D
0	2	68	0	133	77				0	0	0	0	0	0	6	2.09		6.4	G/T	C/C	G/G	C/T	C/T	C/C	E3/E4	I/D
0	2	68	0	107	53		61		0	0	0	0	0	0	5.1	1.61	4.7		G/G	C/C	G/G	C/T	C/T	C/C	E3/E4	I/I
0	2	68	0						0	0	0	0	0	0			7		G/G	C/C	G/G	C/C	T/T	C/T	E2/E3	D/D
0	1	68	0	129	70		68		0	0	0	0	0	0	4.8	0.79	5		G/G	C/C	G/G	C/C	T/T	C/C	E3/E3	I/D
0	1	68	0	113	68				0	0	0	0	0	0					T/T	C/C	G/G	C/T	T/T	C/T	E2/E3	I/D
0	1	68	0	103	59				0	0	0	0	0	0	6	1.05			G/G	C/C	G/G	C/T	T/T	C/C	E3/E3	I/I
0	2	68	0	176	101		40		1	1	0	0	0	0	7.5	4.08	4.7		G/G	C/T	G/A	C/T	T/T	C/T	E2/E3	D/D
0	1	69	0	146	75		62		1	0	0	0	0	0	4.2	0.78	5.1		G/G	C/T	G/A	C/T	T/T	C/C	E3/E3	I/D
0	1	69	0	117	102	165	60	22	1	0	0	0	0	0	3.2	0.89			G/G	T/T	G/G	C/C	C/T	C/C	E3/E4	I/D
0	2	69	0	152	95				1	0	0	0	0	0	4.6	1.35	6.3		G/G	C/C	G/G	C/T	T/T	C/C	E3/E3	I/I
0	2	69	0	121	65		52		1	0	0	0	0	0	9.3	2.91	4.5		G/G	C/C	G/G	C/C	T/T	C/C	E3/E3	I/D
0	2	69	0	110	70				0	0	0	0	0	0					G/T	C/C	G/G	C/T	T/T	C/C	E3/E3	I/D
0	1	69	0	120	60				0	0	0	0	0	0					G/G	C/T	G/A	C/T	T/T	C/C	E3/E3	I/D
0	1	70	0	142	92	170	82	28.4	1	1	0	0	0	0	2.1	0.88	5.3		G/T	T/T	A/A	C/T	T/T	C/T	E2/E3	I/I
0	2	70	0	140	90				1	0	0	0	0	0	0.78	4.6			G/G	C/T	G/A	C/C	T/T	C/C	E3/E3	I/D
0	1	70	0	135	60				0	0	0	0	0	0	4.5	1.24		6.2	G/G	C/T	G/A	C/C	C/T	C/C	E3/E4	I/I
0	1	70	0	124	69				0	0	0	0	0	0	4.3	0.81		5.7	G/G	C/C	G/G	C/T	C/T	C/C	E3/E4	I/D
0	2	70	0	126	73				0	0	0	0	0	0	6.7	1.55		5.2	G/G	C/C	G/G	C/T	T/T	C/C	E3/E3	I/I
0	1	71	0	144	88		74		1	1	0	0	0	0	5.3	0.85	4.3		G/G	T/T	A/A	C/T	T/T	C/C	E3/E3	I/I
0	1	71	0	103	45				1	0	0	0	0	0					G/T	C/C	G/G	C/T	T/T	C/C	E3/E3	I/I
0	1	71	0	143	91				1	0	0	0	0	0	4.4	1.9	5.3	6.1	G/G	C/T	G/A	C/C	C/T	C/C	E3/E4	I/D
0	2	71	0	161	85				1	0	0	0	0	0	5.9	1.04	4.1	4.9	G/G	C/T	G/A	C/C	T/T	C/C	E3/E3	D/D
0	2	71	0	138	73		45		0	0	0	0	0	0	6.5	0.99	5.7		G/G	C/C	G/G	C/T	T/T	C/C	E3/E3	I/D
0	2	71	0	110	64				0	0	0	0	0	0	5	0.48	4.9		G/T	C/C	G/G	C/C	T/T	C/T	E2/E3	I/I
0	2	72	0	166	92				0	1	0	0	0	0	5.1	5.48		10.9	G/G	T/T	A/A	C/C	T/T	C/T	E2/E3	D/D
0	2	72	0	160	80				1	1	0	0	0	0	5.5	1.61		7.4	G/G	C/C	G/G	C/C	T/T	C/C	E3/E3	I/I
0	1	72	0	167	82				0	0	0	0	0	0	4.5	0.47	5.6	6.6	G/T	T/T	A/A	C/C	T/T	C/C	E3/E3	I/I
0	1	72	0	137	84		45		0	0	0	0	0	0	4.1	0.81	4.5		G/G	T/T	A/A	C/C	C/T	C/C	E3/E4	I/D
0	1	72	0	130	70				0	0	0	0	0	0	4.1	0.9	4.5		G/T	C/C	G/G	C/C	T/T	C/C	E3/E3	I/I
0	2	73	0	135	90				0	1	0	0	0	0	3.8	0.85	11.9	9.5	G/G	C/C	G/G	C/T	T/T	C/C	E3/E3	I/I
0	1	73	0	115	75				1	0	0	0	0	0	5.6	1.4	4	5.4	G/G	C/T	G/A	C/T	T/T	C/T	E2/E3	I/I
0	1	73	0	183	83				1	0	0	0	0	0					G/G	T/T	A/A	T/T	C/C	C/C	E4/E4	I/I
0	2	73	0	153	69				1	0	0	0	0	0	4.8	0.78		5.5	G/G	C/T	G/A	C/C	C/T	C/C	E3/E4	I/D
0	1	73	0	133	82	175	81	26.4	0	0	0	0	0	0	5	1.08	5.3	6	G/G	C/C	G/G	C/C	T/T	C/C	E3/E3	I/D
0	2	73	0	142	74		62		0	0	0	0	0	0	7.3	1.32	6		G/G	T/T	A/A	C/C	C/C	C/C	E4/E4	I/D
0	1	73	0	140	90				0	0	0	0	0	0	3	0.81	4.9	6	G/G	C/T	G/A	C/C	T/T	C/T	E2/E3	I/I
0	2	73	0	120	62				0	0	0	0	0	0	5.2	1.08	5.2		G/G	T/T	A/A	C/T	T/T	C/C	E3/E3	I/D
0	1	73	0	100	79				0	0	0	0	0	0	2.5	1.32	4		G/G	C/T	G/A	C/C	T/T	C/C	E3/E3	I/D
0	1	73	0	100	79				0	0	0	0	0	0					G/G	C/T	G/A	C/C	T/T	C/C	E3/E3	I/D
0	2	74	0	110	70				0	1	0	0	0	0	5.1	1.43		6.4	G/G	C/T	G/A	C/T	T/T	C/C	E3/E3	I/D
0	2	74	0	125	75				1	0	0	0	0	0	3.7	1.7		6	G/G	C/C	G/G	C/C	T/T	C/C	E3/E3	I/I
0	1	74	0	160	78				1	0	0	0	0	0	5.7	1.86	4.9	6.4	G/G	C/T	G/A	C/T	C/T	C/C	E3/E4	I/I
0	2	74	0	130	76				1	0	0	0	0	0	5.8	1.46			G/G	C/T	G/A	C/T	T/T	C/C	E3/E3	I/D
0	1	74	0	118	58				1	0	0	0	0	0	5.5	1.15			G/G	C/C	G/G	C/C	T/T	C/C	E3/E3	I/D
0	2	74	0	132	74				0	0	0	0	0	0	7.4	0.59			G/T	C/T	G/A	C/C	C/T	C/C	E3/E4	I/D
0	1	74	0	138	88				0	0	0	0	0	0	4.9	1.09	5.4		G/G	T/T	A/A	C/C	T/T	C/C	E3/E3	I/I
0	1	74	0	100	55		64		1	0	0	0	0	0	4.4	1	4.2		G/G	C/T	G/A	T/T	T/T	C/C	E3/E3	I/I
0	1	74	0	154	88				1	1	0	0	0	0					G/G	C/T	G/A	C/C	T/T	C/C	E3/E3	I/D
0	2	75	0	146	74				0	1	0	0	0	0	5.4	1.52		5.1	G/T	C/T	G/A	C/T	T/T	C/C	E3/E3	I/D
0	1	75	0	164	86				1	1	0	0	0	0	4.8	0.92		7.6	G/G	C/C	G/G	C/C	T/T	C/C	E3/E3	I/D
0	1	75	0	124	86				0	0	0	0	0	0	4.6	1.64			G/T	C/T	G/A	C/C	T/T	C/C	E3/E3	I/D
0	1	75	0	170	80				0	0	0	0	0	0	3	0.58	6.6		G/G	C/C	G/G	C/C	T/T	C/T	E2/E3	I/I
0	2	75	0	140	70				0	0	0	0	0	0	5.1	1.25	5.4	6.1	G/G	C/T	G/A	C/C	T/T	C/T	E2/E3	I/I
0	1	76	0	130	88		61		1	1	0	0	0	0	6.2	1.2	6.3		G/T	C/C	G/G	C/C	T/T	C/C	E3/E3	I/I
0	1	76	0	110	61	170	73	25.3	1	0	0	0	0	0	4.9	0.96	4.8	5.8	G/G	C/C	G/G	C/T	C/T	C/T	E2/E4	I/I
0	1	76	0	190	108				1	0	0	0	0	0	4.9	1.6			G/G	C/T	G/A	C/T	T/T	C/C	E3/E3	I/D
0	2	76	0	160	130				0	0	0	0	0	0	6.2	0.82	5.6		G/G	C/T	G/A	C/T	T/T	C/C	E3/E3	I/I
0	2	77	0	118	79				1	0	0	0	0	0	4	0.96	4.6	5.6	G/G	C/T	G/A	C/C	T/T	C/C	E3/E3	I/D
0	1	77	0	137	62				1	0	0	0	0	0	3.9	1.89	4.7		G/G	C/C	G/G	C/C	T/T	C/T	E2/E3	D/D
0	2	77	0	104	58		37		0	0	0	0	0	0	7.5	0.68	4.8		G/G	C/C	G/G	C/C	C/T	C/C	E3/E4	I/D
0	1	78	0	160	88				0	1	0	0	0	0	2.8	1.07		10.6	G/G	C/T	G/A	C/T	T/T	C/C	E3/E3	I/I
0	1	78	0	150	70	165	50	18.4	1	0	0	0	0	0	2.9	0.67	4.9	5.7	G/G	C/C	G/G	C/T	T/T	C/C	E3/E3	I/D
0	2	78	0	120	80		45		1	0	0	0	0	0	5.2	0.94	4.8		G/G	T/T	A/A	C/C	T/T	C/C	E3/E3	D/D
0	1	78	0	120	90				1	0	0	0	0	0	4.9	0.96		5.7	G/T	C/C	G/G	C/T	T/T	C/C	E3/E3	I/D
0	2	78	0	128	70		51		0	0	0	0	0	0	5.5	1.4	4.6		G/T	C/T	G/A	C/T	T/T	C/C	E3/E3	I/I
0	2	78	0	150	82	161	52.4	20.2	0	0	0	0	0	0	5.7	0.94	4.9	5.7	G/G	C/C	G/G	C/C	T/T	C/C	E3/E3	I/I
0	1	78	0	104	40				0	0	0	0	0	0					G/G	C/T	G/A	C/C	T/T	C/T	E2/E3	I/I
0	2	78	0	115	76				0	0	0	0	0	0	3.6	1.12	4.6	5.7	G/T	T/T	A/A	C/C	T/T	C/C	E3/E3	I/D
0	2	79	0	176	74				1	0	0	0	0	0	3	0.74		5.1	G/G	C/C	G/G	C/C	T/T	C/C	E3/E3	I/I
0	1	79	0	137	104				1	0	0	0	0	0	4.4	1.27	12.4	9.3	G/T	C/C	G/G	C/T	T/T	C/C	E3/E3	I/I
0	2	79	0	138	78				0	0	0	0	0	0	6.1	1.43			G/G	C/C	G/G	C/C	T/T	C/C	E3/E3	I/I
0	1	79	0	117	70				0	0	0	0	0	0	3.9	0.55	4.1	5.7	G/G	C/T	G/A	T/T	T/T	C/C	E3/E3	I/D
0	1	79	0	134	67				0	0	0	0	0	0	3.9	5.4			G/G	C/C	G/G	C/C	T/T	C/C	E3/E3	I/I
0	2	79	0	167	79				0	0	0	0	0	0	4.3	0.81		6.5	G/T	C/T	G/A	C/C	T/T	C/C	E3/E3	I/I
0	2	79	0	128	77				0	0	0	0	0	0	3.6	1.24			G/G	C/C	G/G	C/C	T/T	C/C	E3/E3	I/D
0	2	80	0	124	59				1	1	0	0	0	0	5.8	3.09	7.4	7.7	G/T	C/T	G/A	C/T	T/T	C/C	E3/E3	I/I
0	2	80	0	153	78				1	1	0	0	0	0					G/G	C/C	G/G	C/C	C/T	C/C	E3/E4	I/D
0	2	80	0	157	70				1	0	0	0	0	0	6.4	1.6			G/T	C/T	G/A	C/T	C/T	C/C	E3/E4	I/D
0	2	80	0	110	68	158	65	26	0	0	0	0	0	0	5	0.85	4.3	5.7	G/G	C/T	G/A	T/T	T/T	C/C	E3/E3	I/I
0	1	80	0	121	68	170	65	22.5	0	0	0	0	0	0	4	1.2	4.8	5.9	G/T	C/C	G/G	C/C	T/T	C/C	E3/E3	I/I
0	1	81	0	147	76				1	0	0	0	0	0	4.6	1.08	5.5		G/G	C/C	G/G	C/C	T/T	C/C	E3/E3	I/D
0	1	81	0	166	88				1	0	0	0	0	0					G/G	C/T	G/A	C/C	T/T	C/C	E3/E3	I/I
0	1	81	0	160	80				0	0	0	0	0	0	2.9	3.1	6.8		G/T	T/T	A/A	C/T	T/T	C/C	E3/E3	I/D
0	1	81	0	120	75				0	0	0	0	0	0	4.9	0.86			G/G	C/C	G/G	C/T	T/T	C/C	E3/E3	I/I
0	1	81	0	135	85				0	0	0	0	0	0					G/T	C/C	G/G	C/T	C/T	C/C	E3/E4	I/I
0	1	82	0	104	69				0	0	0	0	0	0	5	1.23			G/G	C/C	G/G	C/C	T/T	C/C	E3/E3	I/D
0	1	82	0	155	70	160	46	18	0	0	0	0	0	0	3.6	0.72	3.9	5.8	G/G	C/T	G/A	C/T	T/T	C/C	E3/E3	D/D
0	2	82	0	130	70	150	35	15.6	0	0	0	0	0	0	3.7	0.93	3.8	6.2	G/G	C/T	G/A	C/T	T/T	C/C	E3/E3	I/I
0	2	83	0	134	79				0	0	0	0	0	0	4.2	1.47	7		G/G	C/C	G/G	C/C	C/T	C/C	E3/E4	I/D
0	2	84	0	140	85				1	1	0	0	0	0	4.6	1.9		5.9	G/T	C/T	G/A	C/C	T/T	C/T	E2/E3	I/D
0	2	84	0	148	78				1	0	0	0	0	0	5.1	2.89		5.1	G/G	C/C	G/G	C/T	T/T	C/C	E3/E3	I/D
0	1	84	0	121	66	170	69	23.9	1	0	0	0	0	0	2.4	0.58	4.5		G/G	T/T	A/A	C/C	T/T	C/C	E3/E3	I/I
0	2	84	0	137	81	160	60.7	23.7	0	0	0	0	0	0	5.1	1.04	5.2	6.6	G/T	C/C	G/G	C/T	T/T	C/C	E3/E3	I/I
0	1	85	0	130	80	170	64.5	22.3	1	0	0	0	0	0	5.4	2.51	5.3	6.1	G/G	C/C	G/G	T/T	T/T	C/T	E2/E3	I/I
0	2	85	0	190	84				1	1	0	0	0	0	3.9	0.82		6.8	G/G	C/C	G/G	C/C	T/T	C/C	E3/E3	I/D
0	2	89	0	112	56				1	0	0	0	0	0	5.8	1.25	5.2	6	G/G	C/T	G/A	C/C	T/T	C/C	E3/E3	D/D
0	2	96	0	158	70				1	0	0	0	0	0	4.9	1.14	4.5		G/G	C/C	G/G	C/C	T/T	C/C	E3/E3	I/I
0	1	58	0	128	78	168	59.4	21	0	0	0	0	0	0	3.8	0.67			G/G	C/C	G/G	C/T	T/T	C/C	E3/E3	I/I
0	1	78	0	140	75				0	0	0	0	2	0	4.8	1.27	7		G/G	C/C	G/G	C/C	T/T	C/C	E3/E3	I/I
0	1	18	0	120	75		58		0	0	0	0	1	0			4.5		G/G	C/C	G/G	C/C	T/T	C/C	E3/E3	I/I
0	1	19	0	135	73				0	0	0	0	1	0	3.3	0.64	8		G/G	C/C	G/G	C/C	T/T	C/C	E3/E3	I/I
0	1	21	0	116	66				0	0	0	0	1	0	0.82	4.8	4		G/G	C/C	G/G	C/C	T/T	C/C	E3/E3	I/D
0	1	27	0	112	80		71		0	0	0	0	1	0	4.4	1.2	5		G/G	C/C	G/G	C/C	T/T	C/C	E3/E3	I/D
0	1	27	0	133	80		54.7		0	0	0	0	1	0	4.5	2.11	5		G/G	C/C	G/G	C/T	T/T	C/C	E3/E3	I/D
0	1	28	0	110	80	160	54	21.1	0	0	0	0	1	0	4.6	0.95	4.4	5.8	G/G	C/C	G/G	C/T	T/T	C/T	E2/E3	I/I
0	1	28	0	112	80				0	0	0	0	1	0	4.4	1.2			G/G	C/C	G/G	C/C	T/T	C/C	E3/E3	I/D
0	1	29	0	117	88				0	0	0	0	1	0	4.2	1.55		5.6	T/T	C/C	G/G	C/T	T/T	C/C	E3/E3	I/I
0	1	30	0	153	93				0	0	0	0	1	0	3.9	1.49	4.1		G/G	C/T	G/A	C/C	C/T	C/C	E3/E4	I/D
0	1	30	0	108	67	168	94.1	33.3	0	0	0	0	1	0	3.6	1.09		6.2	G/G	T/T	A/A	C/C	T/T	C/T	E2/E3	I/I
0	1	31	0	114	73	168	63	22.3	0	0	0	0	1	0	3.1	1.21	7.2		G/G	C/C	G/G	C/C	T/T	C/C	E3/E3	D/D
0	1	32	0	100	70		61		0	0	0	0	1	0	6.8	1.7	7		G/G	C/C	G/G	C/T	T/T	C/C	E3/E3	I/I
0	1	33	0	125	76				0	0	0	0	1	0	6.1	0.57	12.6	6.8	G/G	C/C	G/G	C/C	T/T	C/C	E3/E3	I/I
0	1	33	0	117	73		51		0	0	0	0	1	0	4.6	1.02	5.8		G/G	C/C	G/G	C/C	T/T	C/C	E3/E3	I/I
0	1	34	0	143	100				0	0	0	0	1	0			6.6		G/G	C/C	G/G	C/T	T/T	C/T	E2/E3	I/D
0	1	35	0	122	73		65		0	0	0	0	1	0	4.2	1	4.1		G/G	C/C	G/G	C/T	T/T	C/C	E3/E3	I/I
0	1	36	0	127	77		90		0	0	0	0	1	0	5.4	3.63	4.4		G/G	C/T	G/A	C/C	T/T	C/C	E3/E3	D/D
0	1	36	0	112	73		64		0	0	0	0	1	0	5.8	0.37	6.7		G/G	C/T	G/A	C/C	T/T	C/C	E3/E3	I/I
0	1	36	0	142	86				0	0	0	0	1	0					G/G	C/C	G/G	C/C	T/T	C/C	E3/E3	I/D
0	1	37	0	125	78				0	0	0	0	1	0					G/G	C/C	G/G	C/T	T/T	C/C	E3/E3	I/D
0	1	38	0	118	70				0	1	0	0	1	0	6	0.99		6.2	G/T	C/C	G/G	C/T	T/T	C/C	E3/E3	I/D
0	1	38	0	118	78		71		0	0	0	0	1	0	4	1.64	5.2		G/G	C/T	G/A	C/C	T/T	C/C	E3/E3	I/I
0	1	39	0	114	75				1	0	0	0	1	0	4.3	2.61		5.7	G/T	C/T	G/A	C/C	T/T	C/C	E3/E3	I/I
0	1	39	0	124	95				0	0	0	0	1	0	4.6	1.38		5.5	G/G	C/T	G/A	C/T	T/T	C/C	E3/E3	I/I
0	1	41	0	140	85		56		0	0	0	0	1	0	0.78	5.5	4.5		G/G	C/T	G/A	C/C	T/T	C/C	E3/E3	I/D
0	1	41	0	122	78				0	0	0	0	1	0			6.8		G/T	C/C	G/G	C/C	T/T	C/T	E2/E3	D/D
0	1	41	0	135	84				0	0	0	0	1	0	6.7	1.21			G/G	T/T	G/G	C/C	T/T	C/T	E2/E3	I/D
0	1	42	0	117	60		62		0	0	0	0	1	0	4.9	1.08	4.6		G/G	T/T	G/A	C/C	T/T	C/C	E3/E3	I/D
0	1	42	0	114	73		73		0	0	0	0	1	0	5.9	1.84	5.6		G/G	C/C	G/G	C/C	C/T	C/C	E3/E4	I/I
0	1	43	0	160	80		60		1	0	0	0	1	0	4.2	2.75	3.2	7.9	G/G	C/C	G/G	T/T	T/T	C/C	E3/E3	I/D
0	1	43	0	110	70				0	0	0	0	1	0	4.3	2.23		5.9	G/G	C/T	G/A	C/T	T/T	C/T	E2/E3	I/I
0	1	43	0	113	71				0	0	0	0	1	0	4.5	1.05		5.5	G/T	C/T	G/A	C/T	T/T	C/C	E3/E3	I/I
0	1	43	0	126	75	173	80	26.7	0	0	0	0	1	0					G/G	C/C	G/G	C/T	T/T	C/C	E3/E3	I/I
0	1	44	0	160	80				1	0	0	0	1	0	4.2	2.75	3.2	7.9	G/G	C/C	G/G	T/T	T/T	C/C	E3/E3	I/D
0	1	45	0	116	68		45		0	0	0	0	1	0	3.9	1.51	4.4		G/G	C/C	G/G	C/T	T/T	C/T	E2/E3	I/I
0	1	45	0	104	91				0	0	0	0	1	0	3.7	4.36	5.5		G/G	C/C	G/G	C/T	T/T	C/C	E3/E3	I/I
0	1	46	0	138	90				0	0	0	0	1	0					G/G	C/C	G/G	C/C	T/T	C/C	E3/E3	I/D
0	1	48	0	140	84		80		1	0	0	0	1	0	4.4	1.32	6		G/G	C/T	G/A	C/T	T/T	C/C	E3/E3	I/D
0	1	48	0	143	77		60		0	0	0	0	1	0	6.9	0.84	13.9		G/G	C/T	G/A	C/C	T/T	C/C	E3/E3	I/I
0	1	48	0	119	82				0	0	0	0	1	0	5.3	1.19			G/G	C/C	G/G	C/C	T/T	C/C	E3/E3	I/I
0	1	48	0	124	83				0	0	0	0	1	0	4.8	1.24	6.6		G/G	C/T	G/A	T/T	T/T	C/T	E2/E3	I/I
0	1	48	0	92	59				0	0	0	0	1	0					G/T	C/T	G/A	C/C	T/T	C/T	E2/E3	I/D
0	1	49	0	139	96				0	0	0	0	1	0	6.3	3.03			G/G	C/C	G/G	C/C	T/T	C/T	E2/E3	I/I
0	1	50	0	140	93		51.5		1	1	0	0	1	0	4.5	1.37	4.4		G/G	C/C	G/G	C/T	T/T	C/T	E2/E3	I/I
0	1	50	0	110	80				0	0	0	0	1	0	4.6	1.77	4.9	5.5	G/T	C/C	G/G	C/T	T/T	C/C	E3/E3	I/D
0	1	50	0	120	81				0	0	0	0	1	0	4.6	0.72			G/G	C/C	G/G	C/C	T/T	C/C	E3/E3	I/D
0	1	50	0	130	80	170	68	23.5	0	0	0	0	1	0	3.5	1.38	4.3	5	G/G	C/T	G/A	T/T	T/T	C/C	E3/E3	I/I
0	1	51	0	129	88	178	68	21.5	0	0	0	0	1	0	5.7	1.03	6.1	5.5	G/G	C/C	G/G	C/C	T/T	C/C	E3/E3	I/D
0	1	52	0	118	80		70		0	0	0	0	1	0	4.7	2.27			G/G	C/T	G/A	C/C	T/T	C/C	E3/E3	I/D
0	1	52	0	160	100				0	0	0	0	1	0	5.8	5.45	5.4		G/T	T/T	A/A	C/C	C/T	C/T	E2/E4	I/I
0	1	52	0	170	110				0	0	0	0	1	0	5	2.39	5.3		G/G	C/C	G/G	C/T	C/T	C/C	E3/E4	I/I
0	1	53	0	124	76		65		0	1	0	0	1	0	4	1.56	12.9		G/G	C/C	G/G	C/C	T/T	C/T	E2/E3	I/I
0	1	53	0	135	96				0	0	0	0	1	0	5.8	1.98	6.2	5.3	G/G	C/T	G/A	C/C	C/T	C/C	E3/E4	D/D
0	1	53	0	139	89				0	0	0	0	1	0	5.2	1.8	5.3	6.1	G/T	C/T	G/A	C/C	T/T	C/C	E3/E3	I/I
0	1	54	0	113	75				1	0	0	0	1	0	6.8	0.69	4.1	6.2	G/G	C/C	G/G	T/T	T/T	C/C	E3/E3	I/D
0	1	54	0	116	74		59		0	0	0	0	1	0	5.3	2.01	7.6		G/T	C/C	G/G	C/C	C/T	C/C	E3/E4	I/D
0	1	54	0	144	87		60		0	0	0	0	1	0	5.6	1.06	5.3		G/T	C/C	G/G	C/C	T/T	C/C	E3/E3	I/D
0	1	54	0	101	72				0	0	0	0	1	0	4.1	1.55	4.6	6.5	G/G	C/C	G/G	C/C	T/T	C/C	E3/E3	D/D
0	1	54	0	102	76				0	0	0	0	1	0	3.9	1.17			G/G	C/C	G/G	C/C	T/T	C/C	E3/E3	I/I
0	1	55	0	98	67				1	0	0	0	1	0	4.6	0.96			G/G	T/T	G/A	C/C	T/T	C/C	E3/E3	I/I
0	1	55	0	92	58		65		0	0	0	0	1	0	4.5	1.35	4.4		G/G	C/T	G/A	C/C	T/T	C/C	E3/E3	I/D
0	1	56	0	128	80				1	0	0	0	1	0	4.5	1.76		5.8	G/G	C/T	G/A	C/T	T/T	C/C	E3/E3	I/D
0	1	56	0	139	99				0	0	0	0	1	0	4.4	1.37	4	5.8	G/G	C/C	G/G	C/C	T/T	C/C	E3/E3	I/I
0	1	56	0	120	78		50		0	0	0	0	1	0	4	0.81	4.7		G/T	C/C	G/G	C/T	T/T	C/C	E3/E3	I/D
0	1	56	0	146	83				0	0	0	0	1	0	3.7	0.67	9.1	5	G/G	C/T	G/A	C/C	T/T	C/C	E3/E3	I/D
0	1	57	0	130	80				0	0	0	0	1	0	1.74	5.5	6		G/G	C/T	G/A	C/C	T/T	C/C	E3/E3	D/D
0	1	57	0	124	74				0	0	0	0	1	0					G/G	C/T	G/A	C/T	T/T	T/T	E2/E2	I/D
0	1	57	0	110	70				0	0	0	0	1	0	4.5	1.36		5.6	G/G	C/C	G/G	C/T	T/T	C/C	E3/E3	I/D
0	1	58	0	134	90				1	0	0	0	1	0	8	2.14	10.3	6.7	G/G	C/T	G/A	C/T	T/T	C/C	E3/E3	I/D
0	1	59	0	118	76		62		0	0	0	0	1	0					G/G	C/C	G/G	C/C	T/T	C/C	E3/E3	I/D
0	1	59	0	151	97				0	0	0	0	1	0	5.3	2.56			G/T	C/T	G/A	C/T	T/T	C/C	E3/E3	I/I
0	1	60	0	159	99				1	0	0	0	1	0	5.3	0.74	5.1	5.8	G/G	C/T	G/A	C/T	C/T	C/C	E3/E4	I/D
0	1	60	0	134	91				1	0	0	0	1	0					G/G	C/C	G/G	C/T	T/T	C/C	E3/E3	I/D
0	1	62	0	114	77				0	0	0	0	1	0	5.1	1.39	5.8		G/G	C/T	G/A	C/C	T/T	C/C	E3/E3	I/D
0	1	62	0	122	62		47.5		0	0	0	0	1	0	7.7	1.85	6.7		G/T	C/T	G/A	C/C	T/T	C/C	E3/E3	I/D
0	1	63	0	132	84				1	0	0	0	1	0	4.3	1	5.8	6.3	G/G	C/C	G/G	C/C	C/T	C/C	E3/E4	I/I
0	1	63	0	160	106				1	0	0	0	1	0	3.7	2.58	13.6	11.9	G/G	C/T	G/A	C/T	T/T	C/C	E3/E3	I/D
0	1	64	0	133	84				1	1	0	0	1	0	4.4	1.42		7.4	G/G	C/C	G/G	C/C	T/T	C/C	E3/E3	D/D
0	1	65	0	120	66				1	0	0	0	1	0	5.9	1.18	5		G/T	C/C	G/G	C/C	T/T	C/C	E3/E3	D/D
0	1	65	0	154	97				0	0	0	0	1	0					G/T	C/C	G/G	C/T	T/T	C/C	E3/E3	I/D
0	1	66	0	120	80				0	0	0	0	1	0	3.5	0.87			G/G	C/T	G/A	C/C	T/T	C/C	E3/E3	I/D
0	1	66	0	167	104				0	0	0	0	1	0	3.5	0.68		6.2	G/G	C/T	G/A	C/C	T/T	C/C	E3/E3	I/I
0	1	67	0	130	80				0	0	0	0	1	0	4	1.4		6.8	G/G	C/C	G/G	C/T	T/T	C/T	E2/E3	I/I
0	1	68	0	138	83				1	0	0	0	1	0	3.9	0.62	8.7	6.2	G/G	C/T	G/A	T/T	T/T	C/C	E3/E3	I/D
0	1	68	0	144	73				0	0	0	0	1	0	4.7	0.83	4.6	6.1	G/G	C/C	G/G	C/C	T/T	C/C	E3/E3	D/D
0	1	68	0	134	74		65		0	0	0	0	1	0	5.4	1.37	5.2		G/G	C/C	G/G	C/T	T/T	C/C	E3/E3	I/D
0	1	70	0	115	76	178	74	23.4	1	0	0	0	1	0	5.2	1.75	11.2	13.5	G/G	C/C	G/G	C/T	T/T	C/C	E3/E3	I/D
0	1	70	0	116	80				1	0	0	0	1	0					G/G	T/T	A/A	C/C	T/T	C/C	E3/E3	I/I
0	1	72	0	125	89		47		0	1	0	0	1	0	6.1	1.01	5		G/T	C/C	G/G	C/T	T/T	C/C	E3/E3	I/I
0	1	73	0	101	60				1	0	0	0	1	0	4.4	1.18	4.8		G/G	C/T	G/A	C/C	T/T	C/C	E3/E3	I/I
0	1	73	0	115	80				0	0	0	0	1	0					G/G	C/C	G/G	C/C	T/T	C/C	E3/E3	I/I
0	1	74	0	119	86				0	1	0	0	1	0	2.6	1.01	6	6.2	G/G	C/T	G/A	C/C	T/T	C/T	E2/E3	I/I
0	1	75	0	123	86				1	0	0	0	1	0	5.7	2.5	5.4	7	G/G	C/T	G/A	C/C	T/T	C/C	E3/E3	I/D
0	1	76	0	124	73				1	0	0	0	1	0			6.7	6.7	G/G	C/C	G/G	C/C	T/T	C/C	E3/E3	I/D
0	1	77	0	126	77				1	0	0	0	1	0	2.8	1.08	4.2	6	G/G	C/C	G/G	C/C	T/T	C/T	E2/E3	I/D
0	1	78	0	117	69				0	0	0	0	1	0	4	1.01	4.5	6.4	G/G	C/T	G/A	C/C	T/T	C/C	E3/E3	I/D
0	1	80	0	120	60	165	69	25.3	1	0	0	0	1	0	5.5	1.29	5.4		G/G	C/T	G/A	C/T	T/T	C/C	E3/E3	I/I
0	1	72	0	96	58				0	0	0	0	1	0	3.8	0.52		5.4	G/G	T/T	G/G	C/C	T/T	C/T	E2/E3	I/D
0	1	39	0	130	77				0	1	0	0	1	0	5	2.89	10.1	9.5	G/T	C/T	G/A	C/C	T/T	C/C	E3/E3	I/I
0	1	71	0	109	65				0	0	0	0	1	0	2.9	0.83	5.1	5.1	G/G	C/C	G/G	C/C	T/T	C/T	E2/E3	I/I
0	1	58	0	149	112		76		0	0	0	0	2	0	3.9	0.85	4.5		G/G	C/T	G/A	C/C	T/T	C/T	E2/E3	I/D
0	1	43	0	118	80		63		0	0	0	0	2	0	5.6	1.03	4.5		G/G	C/T	G/A	C/C	T/T	C/C	E3/E3	I/D
0	1	78	0	130	70		58		1	0	0	0	2	0	4.5	1.28	6		G/G	C/T	G/A	C/C	C/T	C/C	E3/E4	I/D
0	1	44	0	90	60				0	0	0	0	1	0	4.9	1.35		5.1	G/G	C/C	G/G	C/C	T/T	C/C	E3/E3	I/I
0	2	44	0						0	0	0	0	0	0					G/G	C/C	G/G	T/T	T/T	C/C	E3/E3	I/D
0	1	50	0						0	0	0	0	0	0					G/G	C/T	G/A	C/C	C/T	C/C	E3/E4	I/D
0	2	64	0						0	0	0	0	0	0					G/G	C/T	G/A	C/C	T/T	C/C	E3/E3	I/D
0	1	21	0						0	0	0	0	0	0					G/G	C/T	G/A	C/T	C/T	C/C	E3/E4	D/D
0	1	68	0	110	70				0	0	0	0	0	0			5		T/T	C/C	G/G	C/T	T/T	C/T	E2/E3	I/D
0	2	77	0	108	77				0	1	0	0	0	0	5.5	0.9	4.5	6.2	G/G	C/T	G/A	C/C	T/T	C/C	E3/E3	I/I
0	1	61	0	104	64				0	0	0	0	1	0	6	2.71	5.3	6.2	G/T	C/T	G/A	C/T	T/T	C/C	E3/E3	I/I
0	1	73	0	155	87				0	1	0	0	1	0	5.4	1.32	6.2	7.2	G/G	C/T	G/A	C/T	T/T	C/C	E3/E3	I/I
0	2	36	0	95	62		56		0	0	0	0	0	0	3.2	0.5	5.3		G/G	T/T	A/A	C/T	T/T	C/T	E2/E3	I/I
0	1	54	0	120	64		60.2		0	0	0	0	0	0	4.2	0.9	6		G/T	C/C	G/G	T/T	T/T	C/C	E3/E3	I/I
0	2	58	0	135	80		68		0	0	0	0	0	0	3.6	0.73	5.9		G/G	C/T	G/A	C/T	T/T	C/C	E3/E3	I/I
0	1	61	0	130	90		79		0	0	0	0	0	0	5.9	1.84		5.8	G/G	T/T	G/G	C/T	T/T	C/C	E3/E3	I/D
0	1	37	0	117	77				1	0	0	0	1	0	4.4	3.34	5	5.9	G/G	C/C	G/G	C/C	C/C	C/C	E4/E4	I/I
0	1	39	0	110	75				0	0	0	0	1	1					G/G	C/T	G/A	C/T	T/T	C/C	E3/E3	I/I
0	2	43	0	133	90				0	0	0	0	0	1	4.6	1.01	4.1		G/G	C/C	G/G	C/T	C/T	C/C	E3/E4	I/D
0	1	46	0	112	77				0	0	0	0	0	1					G/G	T/T	G/G	C/T	C/T	C/C	E3/E4	I/I
0	1	34	0	120	90		55		0	0	0	0	1	1			5		G/G	C/C	G/G	C/T	T/T	C/C	E3/E3	I/I
0	1	86	0	130	70		75		1	0	0	0	2	1	3.1	1.92	6.3		G/G	C/C	G/G	C/T	T/T	C/C	E3/E3	I/I
0	2	68	0	121	84				0	0	0	0	0	0	4.5	0.93	5.7		G/T	C/C	G/G	C/C	T/T	C/C	E3/E3	I/I
0	2	67	0	136	96	158	77	30.8	1	0	1	0	0	0	8	1.52	6.9	7	G/T	C/C	G/G	C/C	T/T	C/C	E3/E3	D/D
0	2	68	0	126	67	165	63.5	23.3	0	0	1	0	0	0	5.6	1.94	5.3	6.1	G/G	C/C	G/G	C/T	T/T	C/C	E3/E3	I/D
0	1	51	0	135	85	170	85	29.4	1	0	1	0	1	0	6.5	1.78	4.2	5.8	G/G	C/C	G/G	C/C	T/T	C/C	E3/E3	I/D
0	2	27	0						0	0	0	0	0	0					G/G	C/T	G/A	T/T	T/T	C/C	E3/E3	I/D
0	1	60	0	120	60	163	63	23.7	0	0	0	0	0	0	5.5	1.72	5.8	5.8	G/T	C/T	G/A	C/T	T/T	C/C	E3/E3	I/I
0	1	33	0	114	53				0	0	0	0	0	0	3.2	1.37			G/G	C/C	G/G	C/C	T/T	C/C	E3/E3	I/I
0	1	40	0	150	110				0	0	0	0	0	0	5	1.25	8.1	5.9	G/G	C/T	G/A	C/T	T/T	C/C	E3/E3	I/I
0	2	45	0	118	75				0	0	0	0	0	0					G/G	C/C	G/G	C/C	T/T	C/T	E2/E3	I/I
0	1	64	0	130	88				0	0	0	0	0	0	4.6	1.69			G/G	C/T	G/A	C/C	C/T	C/C	E3/E4	I/D
0	2	64	0	147	94		67.5		0	0	0	0	0	0	7	0.98			G/G	C/T	G/A	C/C	C/T	C/C	E3/E4	I/D
0	2	66	0	110	72				1	0	0	0	0	0	6.4				G/G	C/C	G/G	C/C	T/T	C/C	E3/E3	I/I
0	2	67	0						0	0	0	0	0	0					G/G	C/C	G/G	C/C	T/T	C/T	E2/E3	I/I
0	2	70	0						0	0	0	0	0	0			3.9		G/T	C/T	G/A	C/T	T/T	C/C	E3/E3	I/D
0	2	71	0	154	100		52		1	0	0	1	0	0	6.4	1.51	4.9		G/G	T/T	G/A	C/T	T/T	C/T	E2/E3	I/I
0	1	77	0	135	70		61		1	0	1	0	0	0	5.5	0.89	5.9		G/T	C/T	G/A	C/C	T/T	C/C	E3/E3	I/D
